# Supplementary material for: Transcriptome and miRNA analyses of the response to Corynespora cassiicola in cucumber
Source: Sci Rep. 2018 May 17;8:7798. doi: 10.1038/s41598-018-26080-6 (PMC5958113; doi:10.1038/s41598-018-26080-6)
Supplement: Supplementary file 1 — Dataset 1 [file 41598_2018_26080_MOESM1_ESM.xlsx]

## Sheet: Reads Mapping
Table S1 Data statistics of reads mapping
chromosome	Reads Mapped Counts			Gene of Cucumis_Sativus
	0 hpi	6 hpi	24 hpi
scaffold00542	1968803	1003816	769185	604
scaffold02229	813579	992998	867215	957
scaffold02653	1117753	899835	630662	425
scaffold00785	700401	863646	440577	67
scaffold03356	604494	686146	565328	636
scaffold00919	344818	551316	586364	389
scaffold00998	877991	245206	305935	297
scaffold00927	374407	404369	415535	425
scaffold03611	517306	307444	277366	388
scaffold00696	563708	299604	230879	211
scaffold01233	583262	302377	192308	57
scaffold01153	600207	217122	233355	194
scaffold03882	226637	549361	247457	87
scaffold01357	454972	307824	236917	291
scaffold00621	476640	382922	84194	55
scaffold01227	557333	241247	125645	96
scaffold01144	214754	379067	326012	366
scaffold03080	272744	314809	303202	321
scaffold00926	654841	113060	118832	138
scaffold01225	279761	299828	271387	241
scaffold04100	271288	267207	254757	232
scaffold02500	325593	229022	237010	157
scaffold01658	180419	266072	288874	265
scaffold00934	216505	291314	205097	103
scaffold00894	132947	324559	253968	300
scaffold01239	68650	288893	339878	29
scaffold00429	364347	198942	107394	195
scaffold01044	190970	241279	233647	175
scaffold01079	217706	226809	188311	196
scaffold00789	355043	173253	100443	130
scaffold03577	390453	129584	103897	142
scaffold02995	164122	222936	225478	390
scaffold02023	345391	137592	126412	164
scaffold03588	131307	245007	223134	228
scaffold02047	168906	223974	201151	281
scaffold02951	149545	197733	243201	257
scaffold01037	221707	194775	166325	183
scaffold01001	311903	126578	138930	116
scaffold00870	287455	172291	95206	90
scaffold00953	138754	189162	227024	263
scaffold01124	54999	167011	326067	110
scaffold01333	373919	96629	57443	65
scaffold03487	153413	201942	165513	140
scaffold01543	259000	118051	135661	159
scaffold00995	155899	180786	157710	136
scaffold03904	144821	161782	179965	144
scaffold02815	127276	229313	128565	13
scaffold00791	116888	225438	142407	73
scaffold00540	251695	150011	81061	131
scaffold01141	127530	184065	154042	69
scaffold02978	118244	135715	154334	133
scaffold02511	75599	135675	185132	92
scaffold03078	268065	70086	56168	59
scaffold01066	131529	164428	93882	114
scaffold03967	199495	119852	65609	114
scaffold03132	58063	205038	107616	50
scaffold02581	238943	75468	55467	63
scaffold01416	74692	134825	153233	97
scaffold02977	85534	144665	118589	113
scaffold01652	96631	135003	116460	1
scaffold00366	89614	87878	168119	4
scaffold01337	85868	118166	125368	54
scaffold01553	63301	158209	107116	-
scaffold03769	73137	164192	88046	1
scaffold02698	56705	123657	143241	81
scaffold01365	59750	132772	119272	75
scaffold01107	101701	112007	85798	140
scaffold03866	126335	108877	58165	50
scaffold00614	68715	111215	113365	156
scaffold02012	85647	125405	77531	34
scaffold01888	86277	134876	64664	1
scaffold03533	57595	118822	106779	127
scaffold00929	61224	74503	146021	96
scaffold01989	73981	113894	84854	117
scaffold01028	85195	90244	93931	95
scaffold01032	48361	129504	89822	5
scaffold00793	64025	98397	91997	204
scaffold00154	60992	92514	80369	162
scaffold03639	96058	49355	88135	41
scaffold01100	49066	140995	38959	61
scaffold00548	53644	110330	63506	2
scaffold01251	38439	94954	80845	55
scaffold04062	46414	72134	94806	69
scaffold01274	58550	83333	69780	168
scaffold03733	47054	101842	62761	33
scaffold01110	66389	73239	66146	118
scaffold00923	66652	71108	66297	115
scaffold02633	50063	77501	74265	107
scaffold00653	105002	56499	36442	17
scaffold00930	59173	69667	67651	105
scaffold02135	46287	70020	79766	51
scaffold03169	35693	82117	70778	2
scaffold00858	45410	69375	72321	92
scaffold02352	54588	59394	71337	74
scaffold03625	68779	67625	48674	95
scaffold01000	80229	52712	51822	100
scaffold00999	38957	69209	72452	105
scaffold02018	111364	48242	17993	30
scaffold01142	53377	60341	58921	142
scaffold00888	44366	66706	60228	124
scaffold00931	46156	64797	58534	116
scaffold03159	37128	74309	57092	63
scaffold04158	24227	82071	61065	72
scaffold01376	43639	60877	62377	84
scaffold01024	44320	60210	60669	80
scaffold02244	50966	66248	41024	11
scaffold01043	28115	57715	70684	59
scaffold01933	23177	47183	79536	48
scaffold01119	28181	45095	74662	57
scaffold00526	87261	47766	10497	2
scaffold01080	36864	58471	49947	77
scaffold03172	26590	71463	42206	1
scaffold00551	35870	51869	51793	44
scaffold00905	45684	40226	48161	47
scaffold02219	36939	46668	47523	80
scaffold02927	38064	55864	37085	1
scaffold00602	27058	44101	57730	48
scaffold00252	16909	42167	68025	61
scaffold01132	24457	64187	38201	11
scaffold03810	30989	42955	47281	64
scaffold01148	18099	50574	50724	17
scaffold03746	43369	35077	36128	31
scaffold00968	40740	37482	35051	38
scaffold01622	24514	54521	33946	1
scaffold01029	27823	44868	39064	82
scaffold00582	31648	38952	40632	40
scaffold02208	47372	36526	27087	26
scaffold01154	27908	46178	35421	87
scaffold02046	24341	36561	46337	80
scaffold00399	8142	34364	64595	16
scaffold02901	29157	49025	28207	26
scaffold00581	21373	34387	49400	42
scaffold00651	31945	42732	28682	27
scaffold03578	23976	36681	41839	46
scaffold00862	21993	37942	42307	79
scaffold04213	21351	47229	28823	1
scaffold00055	19496	35908	40997	66
scaffold02766	31138	40526	24701	39
scaffold03443	31657	30322	31827	37
scaffold00464	26225	37204	27005	14
scaffold00537	22389	47145	20095	1
scaffold01352	20706	25189	43160	19
scaffold03306	26862	40000	21983	24
scaffold01163	27072	32198	29265	64
scaffold00962	18283	35993	33626	28
scaffold00988	22351	29291	35966	31
scaffold03504	20584	32901	32368	52
scaffold00178	12574	36342	35594	22
scaffold00438	21560	28030	32941	35
scaffold01139	15235	36238	30686	49
scaffold00557	28468	31624	20187	63
scaffold03678	25867	32876	21534	32
scaffold03256	14716	31371	33881	24
scaffold01116	25484	26852	25147	25
scaffold01956	21197	27325	28024	1
scaffold00765	17299	24838	34318	82
scaffold00577	15249	33058	27936	30
scaffold00867	9777	33921	32425	13
scaffold01196	16948	32076	26802	42
scaffold01019	25156	29022	21300	31
scaffold03264	22204	28382	24039	54
scaffold00330	22952	31352	20186	18
scaffold01053	17371	28817	28137	46
scaffold01181	31588	35815	6792	1
scaffold00053	19468	22170	28389	29
scaffold02931	10930	24115	34632	38
scaffold01374	18058	27970	23072	46
scaffold01335	25005	23500	20570	53
scaffold00997	17885	25452	25438	33
scaffold01071	15392	28235	24512	52
scaffold00444	15373	26145	26519	47
scaffold01017	15791	26085	25191	117
scaffold03806	19991	24054	20844	33
scaffold03418	11758	23160	25705	1
scaffold03918	21269	24651	13940	32
scaffold01999	13648	22284	19802	37
scaffold00123	16700	22408	15037	27
scaffold00635	12066	19215	22564	14
scaffold01135	22517	15477	14988	6
scaffold01349	13148	17337	22455	23
scaffold01297	11537	25326	14780	2
scaffold03837	18920	18088	14047	34
scaffold02337	10651	23172	17181	7
scaffold01136	10138	13025	27414	31
scaffold02920	13500	16709	20114	40
scaffold01443	9036	15151	23643	50
scaffold00873	11337	20742	15556	44
scaffold00915	14552	21022	11882	12
scaffold00714	10551	20070	16139	38
scaffold00851	5023	9558	27763	1
scaffold03127	12809	10958	18572	10
scaffold02364	10123	15322	16659	29
scaffold03586	11121	16790	14129	25
scaffold01305	8490	14899	18613	31
scaffold01174	7847	16542	17217	34
scaffold00032	11700	11239	17515	10
scaffold01209	6200	15793	18180	26
scaffold00164	11153	14774	14204	57
scaffold01221	10837	13230	15814	46
scaffold03312	9719	19951	10147	29
scaffold01329	38476	70	1133	1
scaffold00817	7192	16689	15224	23
scaffold03537	11261	16182	11194	19
scaffold01735	12710	8567	17206	1
scaffold02541	5249	7784	24028	17
scaffold00465	18428	12050	6044	3
scaffold02140	11679	16616	8067	64
scaffold02308	17608	12920	5725	3
scaffold04001	5470	13150	16083	1
scaffold01004	8402	12942	12701	28
scaffold01910	10924	12211	9574	14
scaffold01179	12411	12311	7793	21
scaffold03052	8326	12131	11238	7
scaffold00345	5265	12355	13988	31
scaffold04146	6225	11297	13892	27
scaffold00245	8554	9594	13085	30
scaffold04051	5111	10671	14342	1
scaffold00532	7044	14203	8737	1
scaffold00598	9020	12195	7874	13
scaffold02641	6406	10847	11319	33
scaffold00397	6052	10900	10316	22
scaffold03090	6330	12839	7594	6
scaffold03076	8429	10184	8114	41
scaffold01441	4336	12167	9791	25
scaffold02207	8146	9415	8306	31
scaffold00476	5817	9598	10390	18
scaffold01593	6746	5310	13118	8
scaffold00378	7768	9491	7779	47
scaffold02601	6956	8818	9105	24
scaffold00667	6033	10437	8392	10
scaffold00089	5357	8430	10896	25
scaffold01277	6424	9079	8924	9
scaffold03850	5856	9829	8309	7
scaffold01256	6323	8869	8611	7
scaffold01236	6275	8300	8001	33
scaffold03454	8388	9607	4545	1
scaffold00035	6343	12636	3053	5
scaffold00368	3215	7001	11496	18
scaffold01160	3714	11216	6662	17
scaffold02737	5097	10808	5392	1
scaffold01201	15014	2692	3536	12
scaffold03054	5405	7046	8713	10
scaffold02639	5445	7926	7448	21
scaffold00699	5929	8869	5643	15
scaffold00227	6749	6458	7022	24
scaffold02980	4283	6593	8736	23
scaffold01146	4499	7402	6714	27
scaffold00046	3985	7213	7243	15
scaffold02779	4340	7713	6248	33
scaffold02188	2970	8134	6944	15
scaffold04070	5522	8288	3875	9
scaffold00560	3986	7101	6103	11
scaffold01157	2962	5620	7900	3
scaffold01398	5418	7631	3269	1
scaffold00767	2837	7507	5871	1
scaffold00529	7148	2486	6387	9
scaffold01318	3527	9943	2308	1
scaffold03726	3624	7170	4653	24
scaffold00034	4179	5677	5557	11
scaffold02375	3468	6808	4821	1
scaffold00328	1131	8366	5532	11
scaffold02265	3658	5806	5470	16
scaffold02205	3135	6529	5264	16
scaffold02330	3795	6198	4809	21
scaffold00020	4571	5364	4275	13
scaffold01993	1217	8987	3551	3
scaffold00093	1213	5542	6883	1
scaffold02609	2231	4894	6499	8
scaffold02212	1971	4315	7226	5
scaffold01936	3275	6596	3455	11
scaffold03781	4417	5940	2739	1
scaffold00048	3778	3566	5481	7
scaffold01106	4092	3509	4958	2
scaffold00707	4202	4597	3702	21
scaffold02444	1971	4042	6396	12
scaffold01261	3433	4743	4185	18
scaffold00067	4061	5529	2701	17
scaffold01927	2295	4431	5384	1
scaffold01308	2295	5839	3961	1
scaffold03135	2357	4880	4761	4
scaffold02620	4338	4902	2697	8
scaffold02615	4813	3714	3248	11
scaffold03041	3146	4900	3727	14
scaffold01286	2496	4736	4540	11
scaffold03340	2143	3954	5505	2
scaffold00095	2468	3828	5248	7
scaffold02764	3575	4577	3125	6
scaffold02604	2577	4994	3565	23
scaffold03050	2313	3325	5341	15
scaffold01241	3166	4450	3271	5
scaffold03709	2055	4415	4416	6
scaffold00550	3394	3986	3458	14
scaffold02622	2753	4766	3293	9
scaffold01063	2686	4367	3686	12
scaffold03456	4	2807	7750	1
scaffold03105	1768	5342	3450	2
scaffold02209	2265	3971	4248	15
scaffold01219	1904	3449	4782	10
scaffold00309	2323	3020	4781	8
scaffold00617	2418	3643	4007	1
scaffold00033	2417	4063	3582	16
scaffold03735	2759	4609	2689	15
scaffold00818	1739	3568	4475	1
scaffold00674	3369	2730	3532	17
scaffold04031	2314	5139	2053	7
scaffold00189	1905	3755	3517	5
scaffold03805	2629	2787	3746	15
scaffold02852	3055	3506	2526	17
scaffold01417	1847	4148	3048	1
scaffold00320	2130	3418	3211	18
scaffold02973	187	2427	6078	3
scaffold00313	3131	2705	2721	10
scaffold02964	2250	3969	2327	5
scaffold00843	3813	2003	2610	10
scaffold02588	2535	4740	1133	7
scaffold01321	2366	2231	3800	1
scaffold03703	2422	3303	2603	14
scaffold01083	1729	2793	3710	8
scaffold00294	2351	2718	3163	6
scaffold00527	992	4309	2740	9
scaffold03290	1934	3326	2765	11
scaffold00678	2024	3467	2380	4
scaffold02199	1240	2601	4026	5
scaffold01294	2959	2071	2769	9
scaffold01938	948	1314	5532	1
scaffold00276	1701	2942	2951	17
scaffold02532	1833	2585	2731	9
scaffold03334	1836	2948	2310	4
scaffold01881	368	725	5875	1
scaffold00485	992	5877	2	1
scaffold02014	2007	2404	2421	13
scaffold02310	1426	1945	3354	13
scaffold00994	1414	3046	2160	2
scaffold00763	26	1715	4851	1
scaffold00585	2262	2253	1889	22
scaffold00233	1919	2341	1823	8
scaffold00603	1348	3111	1545	8
scaffold01045	1534	1989	2395	7
scaffold02925	1588	2343	1974	12
scaffold03158	738	879	4139	3
scaffold00122	1867	1899	1951	4
scaffold00508	989	2130	2590	13
scaffold03223	1545	2067	1997	14
scaffold01298	1875	2012	1493	10
scaffold03324	1518	2486	1248	12
scaffold00611	1497	2485	1176	1
scaffold00572	1352	2750	1034	4
scaffold01466	1404	2102	1562	5
scaffold01939	1310	1908	1845	7
scaffold01128	1882	1691	1472	1
scaffold02399	2379	1251	1382	3
scaffold00715	1330	1890	1710	12
scaffold00519	727	1509	2620	2
scaffold00755	1114	1974	1727	2
scaffold01140	3790	357	558	3
scaffold03368	948	1091	2482	3
scaffold01176	1135	781	2583	7
scaffold00493	825	1609	2048	11
scaffold02669	1185	1524	1711	7
scaffold03157	910	1597	1687	9
scaffold02775	835	1079	2260	4
scaffold03841	1048	1571	1553	13
scaffold01081	978	1897	1253	1
scaffold02962	1407	1791	926	4
scaffold00041	1663	1292	1048	1
scaffold03513	2	600	3382	1
scaffold01360	749	1540	1367	1
scaffold01330	697	1650	1215	8
scaffold00663	843	1240	1384	2
scaffold00644	1481	904	1071	3
scaffold02248	2	220	3229	1
scaffold00737	654	1434	1312	3
scaffold03358	1283	1467	628	-
scaffold02469	467	1240	1616	1
scaffold00009	494	1116	1641	10
scaffold03317	737	1094	1411	1
scaffold01232	467	1527	1172	2
scaffold01289	1099	1200	808	1
scaffold03640	865	1044	1049	5
scaffold00237	1475	1065	312	-
scaffold03849	1092	1239	494	1
scaffold00555	777	1001	1032	11
scaffold01444	58	816	1932	1
scaffold02334	1669	825	291	1
scaffold04063	377	1275	980	17
scaffold03210	426	1104	1096	2
scaffold01183	681	891	1020	4
scaffold04216	4	277	2289	2
scaffold02363	270	1150	1084	3
scaffold01115	455	1190	833	1
scaffold03731	592	1095	785	1
scaffold01774	284	1506	645	4
scaffold01945	546	803	1052	4
scaffold01070	1001	793	547	1
scaffold01461	408	1266	663	1
scaffold01254	294	639	1267	1
scaffold00284	564	818	801	6
scaffold03636	727	917	519	2
scaffold01336	918	810	415	1
scaffold01970	467	728	835	7
scaffold02871	8	394	1627	1
scaffold01143	323	528	1112	5
scaffold01114	260	797	864	1
scaffold00762	383	828	681	4
scaffold04008	539	914	406	1
scaffold03043	635	861	329	1
scaffold01226	923	559	337	1
scaffold01943	520	789	491	1
scaffold01156	646	866	259	3
scaffold00370	179	400	1187	10
scaffold02856	307	657	779	13
scaffold00725	11	107	1552	1
scaffold00307	703	608	358	5
scaffold02004	398	622	590	13
scaffold00507	455	600	507	7
scaffold01129	650	562	340	1
scaffold00468	481	550	475	1
scaffold03886	263	716	500	-
scaffold03680	309	842	248	1
scaffold00013	4	911	444	1
scaffold04169	224	493	640	1
scaffold00787	1280	2	56	1
scaffold00451	149	377	798	2
scaffold03862	432	593	283	1
scaffold02206	79	913	304	1
scaffold01120	342	440	496	2
scaffold01052	4	216	1057	-
scaffold02672	213	455	599	1
scaffold01090	259	478	493	1
scaffold00654	74	300	841	2
scaffold02902	79	395	740	1
scaffold03988	282	389	543	-
scaffold00887	198	540	462	-
scaffold02897	358	501	339	2
scaffold01016	278	397	460	2
scaffold03984	349	404	351	1
scaffold00175	259	603	207	5
scaffold01278	366	285	413	1
scaffold03562	192	523	308	1
scaffold00084	535	372	107	2
scaffold01262	229	352	415	1
scaffold01815	251	414	325	3
scaffold01125	201	372	390	1
scaffold00076	269	400	294	-
scaffold02587	173	174	610	1
scaffold03631	285	417	232	1
scaffold01393	27	116	776	2
scaffold00288	155	391	371	5
scaffold01717	372	265	280	4
scaffold02960	426	349	124	4
scaffold02068	288	328	279	1
scaffold00580	206	377	306	1
scaffold01976	706	16	152	1
scaffold04042	122	405	337	-
scaffold03970	121	467	268	2
scaffold00023	225	385	223	4
scaffold03659	270	339	195	1
scaffold03339	303	282	213	1
scaffold03461	203	372	210	1
scaffold03015	280	274	229	1
scaffold00774	194	256	332	1
scaffold00882	181	406	188	-
scaffold00657	308	230	228	1
scaffold03778	305	305	150	1
scaffold01082	168	263	310	1
scaffold00668	138	280	320	1
scaffold00936	379	252	104	1
scaffold02878	309	327	96	1
scaffold01283	101	372	233	1
scaffold03646	140	227	328	6
scaffold01058	653	17	24	1
scaffold03482	398	195	95	1
scaffold01536	327	287	70	1
scaffold01573	149	245	280	1
scaffold01961	111	238	302	-
scaffold02752	85	425	129	-
scaffold01202	184	227	226	3
scaffold01113	140	281	211	1
scaffold01091	266	192	159	1
scaffold03071	114	263	239	1
scaffold03182	91	253	256	2
scaffold01437	105	211	272	1
scaffold00396	161	313	114	1
scaffold01199	154	173	258	1
scaffold00195	207	135	242	1
scaffold03856	99	168	304	-
scaffold00836	159	202	202	2
scaffold00688	150	168	241	1
scaffold03171	260	186	109	2
scaffold00590	97	320	133	1
scaffold02331	92	196	236	1
scaffold01284	162	270	82	1
scaffold00810	39	159	316	1
scaffold02086	216	165	122	1
scaffold01661	149	223	129	1
scaffold00844	20	147	327	1
scaffold03490	10	80	400	1
scaffold00599	91	193	191	1
scaffold01998	159	208	101	3
scaffold01356	142	169	152	1
scaffold00914	132	189	141	-
scaffold03328	131	154	153	2
scaffold01380	121	176	130	1
scaffold01972	6	60	353	1
scaffold03139	164	110	144	6
scaffold00790	112	156	149	2
scaffold03784	168	185	63	-
scaffold02990	-	180	232	1
scaffold01940	119	149	139	-
scaffold03687	127	196	80	1
scaffold02081	51	175	173	-
scaffold01462	266	94	8	1
scaffold02883	59	134	174	-
scaffold02621	106	144	116	1
scaffold03598	116	173	76	1
scaffold00153	58	139	151	1
scaffold01522	82	148	105	-
scaffold04126	77	124	119	1
scaffold01342	8	129	182	1
scaffold01509	68	108	139	3
scaffold02805	107	94	112	3
scaffold01470	31	131	149	2
scaffold03594	47	132	126	2
scaffold01410	30	146	126	1
scaffold01138	86	158	56	2
scaffold03449	64	107	126	4
scaffold01363	25	172	96	1
scaffold00322	101	116	72	3
scaffold01397	5	48	228	1
scaffold00816	92	106	82	-
scaffold03643	77	131	70	10
scaffold04170	48	74	153	5
scaffold03018	67	113	90	1
scaffold04086	60	168	33	1
scaffold02875	60	144	54	-
scaffold01367	56	124	78	1
scaffold02184	17	173	67	1
scaffold01229	31	199	26	1
scaffold00706	62	97	95	1
scaffold00381	79	103	69	1
scaffold00566	246	-	-	-
scaffold03280	39	114	92	4
scaffold00786	230	1	9	-
scaffold02623	25	81	134	2
scaffold01302	92	118	25	1
scaffold03044	126	96	12	1
scaffold03026	66	106	61	1
scaffold01341	81	68	81	-
scaffold01642	26	87	112	1
scaffold04183	57	94	70	-
scaffold00186	56	126	36	1
scaffold01517	58	104	52	1
scaffold04082	46	100	68	1
scaffold00913	35	84	94	1
scaffold04180	24	117	70	-
scaffold00702	20	61	128	1
scaffold00312	45	69	95	1
scaffold00460	57	70	79	1
scaffold02658	36	145	25	1
scaffold03885	63	100	41	1
scaffold01988	46	69	88	1
scaffold01350	42	97	64	-
scaffold03868	70	73	59	1
scaffold03084	60	87	55	-
scaffold00756	67	81	53	4
scaffold02936	2	89	110	-
scaffold01282	48	88	63	1
scaffold00412	-	35	163	1
scaffold00952	53	93	52	1
scaffold02078	63	65	69	1
scaffold00057	40	128	29	-
scaffold00845	12	69	113	-
scaffold00410	40	96	56	1
scaffold01326	27	62	101	1
scaffold03819	66	63	43	1
scaffold02465	83	41	46	1
scaffold00910	23	95	51	1
scaffold01007	53	52	63	-
scaffold02753	10	129	29	1
scaffold02259	26	71	70	3
scaffold01490	56	44	67	1
scaffold03315	59	54	53	-
scaffold01065	68	55	42	-
scaffold03552	41	83	39	1
scaffold03898	38	47	75	1
scaffold02141	-	66	94	1
scaffold03077	31	74	54	1
scaffold04055	17	48	92	-
scaffold01579	21	96	38	1
scaffold00100	43	54	56	1
scaffold02723	10	58	83	-
scaffold01087	44	47	56	1
scaffold01418	2	111	33	1
scaffold03051	42	54	49	1
scaffold01259	34	65	43	1
scaffold00824	25	99	16	-
scaffold02781	16	84	39	-
scaffold00004	54	36	48	-
scaffold02491	34	55	44	1
scaffold03251	40	44	48	1
scaffold02877	30	38	62	-
scaffold01464	27	44	57	1
scaffold02952	41	42	45	1
scaffold04024	31	69	27	1
scaffold01303	33	59	34	1
scaffold02867	13	48	61	1
scaffold03737	24	78	19	-
scaffold01436	3	48	69	1
scaffold03033	35	69	15	2
scaffold00764	25	47	46	1
scaffold01421	6	80	32	-
scaffold01098	35	40	42	1
scaffold02959	23	40	54	-
scaffold02097	35	38	43	1
scaffold03436	29	47	39	2
scaffold04130	27	34	53	-
scaffold01674	32	63	19	1
scaffold03547	32	68	12	1
scaffold00970	50	38	22	1
scaffold02432	35	46	28	-
scaffold03844	26	61	21	-
scaffold03230	14	37	57	1
scaffold03797	12	30	66	-
scaffold00369	29	44	33	-
scaffold00045	26	35	45	-
scaffold03141	6	64	35	-
scaffold02738	11	58	35	1
scaffold02987	8	63	32	1
scaffold01753	17	51	33	1
scaffold01942	14	42	44	-
scaffold00724	34	42	21	1
scaffold00754	38	32	27	1
scaffold00511	26	41	30	2
scaffold00063	89	6	2	1
scaffold01192	11	13	72	1
scaffold00809	17	39	40	1
scaffold02832	24	25	46	-
scaffold01404	18	27	50	-
scaffold02797	20	39	35	1
scaffold00408	27	52	10	1
scaffold03558	33	28	28	1
scaffold00363	41	28	20	1
scaffold00060	51	35	3	-
scaffold02589	14	38	36	1
scaffold00733	44	36	4	2
scaffold01401	5	49	30	4
scaffold00604	16	52	15	1
scaffold02906	14	44	24	-
scaffold00096	21	48	13	2
scaffold02969	13	27	41	1
scaffold00804	-	78	2	-
scaffold03878	29	17	33	2
scaffold02769	22	33	24	1
scaffold03249	42	15	22	1
scaffold02913	-	-	79	1
scaffold03959	42	30	6	1
scaffold00608	14	34	29	1
scaffold01667	20	26	31	-
scaffold00124	9	29	37	-
scaffold01064	63	5	4	-
scaffold00730	22	21	29	1
scaffold00364	38	20	14	1
scaffold00528	18	29	24	-
scaffold03067	37	23	10	2
scaffold02128	-	8	61	-
scaffold02833	15	26	27	1
scaffold03585	33	28	6	1
scaffold02942	3	34	30	-
scaffold00677	13	30	23	1
scaffold03187	26	25	13	3
scaffold02003	61	2	1	1
scaffold03977	16	17	31	-
scaffold03411	48	11	4	-
scaffold02731	9	26	27	-
scaffold03824	21	24	16	-
scaffold02558	16	13	31	-
scaffold01941	27	16	16	-
scaffold03034	16	13	29	-
scaffold02357	23	18	16	1
scaffold00081	6	4	47	1
scaffold02618	13	20	23	1
scaffold02454	37	9	9	-
scaffold02470	10	33	12	2
scaffold03839	23	15	16	-
scaffold01723	9	37	8	-
scaffold02754	20	24	10	1
scaffold01452	12	15	27	1
scaffold03112	18	22	14	1
scaffold01162	19	15	19	1
scaffold03455	13	14	26	1
scaffold00261	47	2	3	1
scaffold00807	4	14	34	-
scaffold00847	2	11	39	1
scaffold00452	25	12	14	1
scaffold03419	8	22	21	-
scaffold04120	6	15	29	-
scaffold00492	8	23	19	1
scaffold01954	13	12	25	1
scaffold02657	7	34	9	-
scaffold04007	12	18	19	-
scaffold02636	12	36	1	-
scaffold02716	7	11	30	-
scaffold01967	12	30	6	2
scaffold00957	16	23	8	1
scaffold03762	21	11	15	1
scaffold03946	2	6	39	-
scaffold00783	8	20	18	2
scaffold02741	2	25	19	-
scaffold01992	17	22	7	1
scaffold00685	14	9	23	1
scaffold03268	10	22	14	1
scaffold03460	22	7	17	1
scaffold01182	16	20	9	1
scaffold01677	17	13	15	1
scaffold00291	13	22	9	1
scaffold01036	17	8	18	1
scaffold00768	13	13	17	-
scaffold02760	24	4	15	-
scaffold00513	18	16	9	1
scaffold03618	15	7	20	-
scaffold01568	16	15	11	1
scaffold00282	12	9	21	7
scaffold01948	30	6	6	-
scaffold03763	7	22	12	-
scaffold04026	8	25	7	-
scaffold01580	7	23	9	-
scaffold03492	20	12	7	-
scaffold00591	12	21	5	1
scaffold00290	20	10	8	-
scaffold01912	7	12	19	-
scaffold00801	9	18	11	2
scaffold01327	8	13	17	2
scaffold03147	19	19	-	-
scaffold02037	9	20	8	-
scaffold03017	19	8	10	1
scaffold04028	-	-	37	1
scaffold00191	9	2	26	2
scaffold03408	6	16	14	1
scaffold02137	2	25	9	1
scaffold03481	8	4	24	1
scaffold02303	11	18	6	1
scaffold01006	4	21	10	-
scaffold01366	26	2	7	1
scaffold01054	8	5	20	-
scaffold01096	4	16	12	-
scaffold03724	-	-	32	-
scaffold01272	5	17	9	1
scaffold01062	9	6	15	1
scaffold02591	13	13	4	-
scaffold03501	8	10	12	-
scaffold01161	10	9	11	1
scaffold01075	10	16	3	1
scaffold02879	21	3	5	-
scaffold04129	7	14	8	-
scaffold02458	3	15	11	-
scaffold03789	9	8	12	-
scaffold02690	3	18	8	1
scaffold02817	6	15	7	1
scaffold00271	12	15	1	-
scaffold02961	13	11	4	1
scaffold02171	5	18	5	-
scaffold03859	23	-	4	-
scaffold01383	10	2	15	1
scaffold00073	-	14	13	-
scaffold02842	3	17	6	-
scaffold00721	8	6	12	-
scaffold00648	11	4	11	1
scaffold01986	-	-	26	1
scaffold03669	4	10	11	1
scaffold02607	12	9	4	1
scaffold00088	15	7	3	-
scaffold04131	11	4	9	-
scaffold00649	10	4	10	-
scaffold00384	6	8	10	1
scaffold03128	10	2	12	1
scaffold00371	13	6	4	1
scaffold02696	2	15	6	-
scaffold02509	2	12	8	1
scaffold04037	6	8	8	-
scaffold01489	3	1	18	1
scaffold03613	6	11	4	1
scaffold01512	2	9	10	1
scaffold02098	9	3	9	-
scaffold01483	7	6	8	-
scaffold00822	5	12	4	-
scaffold00007	5	2	14	-
scaffold02318	4	9	7	-
scaffold04184	8	12	-	-
scaffold02217	2	10	8	-
scaffold02882	11	4	4	-
scaffold03337	5	6	8	-
scaffold03896	6	6	7	-
scaffold01460	2	8	9	1
scaffold01925	8	6	5	-
scaffold02416	2	17	-	1
scaffold01105	12	5	2	-
scaffold03420	-	-	19	-
scaffold01370	7	7	5	-
scaffold03004	1	6	11	-
scaffold02242	4	10	4	1
scaffold00835	5	4	9	-
scaffold02661	-	8	10	-
scaffold00499	2	12	3	-
scaffold03208	4	8	5	1
scaffold01994	2	6	9	2
scaffold03902	8	3	6	-
scaffold02662	-	2	15	-
scaffold02803	-	4	12	-
scaffold00659	-	8	8	1
scaffold03451	2	14	-	-
scaffold03175	9	4	2	1
scaffold03699	-	12	3	1
scaffold01203	3	8	4	-
scaffold01287	-	10	5	1
scaffold00437	10	1	4	-
scaffold02724	-	7	8	-
scaffold03707	2	7	6	1
scaffold04211	2	8	5	-
scaffold03471	2	2	11	-
scaffold03968	6	7	2	1
scaffold03997	9	6	-	-
scaffold03185	4	6	4	-
scaffold02810	4	6	4	1
scaffold03880	8	2	4	-
scaffold00168	2	8	4	-
scaffold02472	4	8	2	-
scaffold03983	10	4	-	1
scaffold00077	6	4	4	-
scaffold00536	8	3	3	-
scaffold03665	3	6	4	1
scaffold01031	6	-	7	-
scaffold01532	3	-	10	-
scaffold02863	4	8	1	1
scaffold01542	-	2	11	1
scaffold02513	1	12	-	1
scaffold02060	2	11	-	-
scaffold03876	2	4	7	1
scaffold01266	-	-	13	-
scaffold00445	-	8	5	1
scaffold02748	2	10	1	-
scaffold00120	9	2	2	-
scaffold00149	4	5	4	-
scaffold03971	-	5	8	-
scaffold00275	4	6	2	1
scaffold01264	2	8	2	-
scaffold02703	2	10	-	-
scaffold04002	5	2	5	-
scaffold01473	4	4	4	-
scaffold03469	-	12	-	-
scaffold01074	2	9	-	-
scaffold03373	-	4	7	-
scaffold01205	1	10	-	-
scaffold03570	3	5	3	1
scaffold00142	4	4	3	1
scaffold01497	6	2	3	-
scaffold00675	-	3	8	-
scaffold02436	8	3	-	-
scaffold01613	6	-	5	-
scaffold00306	2	9	-	-
scaffold00337	7	4	-	1
scaffold00377	-	10	1	-
scaffold03421	11	-	-	-
scaffold00878	-	11	-	-
scaffold03910	-	5	6	-
scaffold03966	-	-	11	-
scaffold03602	2	8	1	-
scaffold03180	4	6	-	-
scaffold02385	4	2	4	2
scaffold03318	5	1	4	-
scaffold04191	2	8	-	-
scaffold03879	4	6	-	-
scaffold01762	2	8	-	-
scaffold02708	-	6	4	-
scaffold03583	4	4	2	1
scaffold02751	-	-	10	-
scaffold01442	6	-	4	-
scaffold04032	2	4	4	1
scaffold03224	-	4	6	-
scaffold00019	2	2	6	1
scaffold01351	8	2	-	1
scaffold00021	2	4	4	1
scaffold01022	-	2	7	-
scaffold02835	4	2	3	-
scaffold01526	4	4	1	-
scaffold01701	5	2	2	-
scaffold00902	1	1	7	-
scaffold00466	5	-	4	1
scaffold02735	3	6	-	-
scaffold02750	1	6	2	-
scaffold04053	5	4	-	-
scaffold00676	4	3	2	1
scaffold03774	3	4	2	-
scaffold02928	2	5	2	-
scaffold02493	3	2	4	-
scaffold02652	3	4	2	-
scaffold02692	-	2	7	-
scaffold00091	3	5	1	-
scaffold01038	4	2	2	1
scaffold02555	4	4	-	-
scaffold02596	4	4	-	-
scaffold01782	2	3	3	-
scaffold02733	-	2	6	-
scaffold02286	2	1	5	1
scaffold02743	2	4	2	-
scaffold02749	2	-	6	-
scaffold02298	2	-	6	1
scaffold02777	-	6	2	-
scaffold04023	2	3	3	-
scaffold00144	2	2	4	-
scaffold00613	-	4	4	-
scaffold00665	4	4	-	-
scaffold00866	-	-	8	-
scaffold03145	-	4	4	-
scaffold03149	6	-	2	-
scaffold01520	-	2	5	1
scaffold02042	-	5	2	-
scaffold03869	4	2	1	-
scaffold02580	-	3	4	-
scaffold01744	-	5	2	-
scaffold00486	-	5	2	1
scaffold01447	4	-	3	-
scaffold02792	-	6	1	-
scaffold04066	-	6	1	-
scaffold00683	-	7	-	-
scaffold03261	3	1	3	-
scaffold03760	3	2	2	1
scaffold01634	2	2	3	1
scaffold00314	4	1	2	1
scaffold00833	-	4	3	1
scaffold02611	7	-	-	-
scaffold02667	4	-	3	-
scaffold02365	-	2	4	1
scaffold04108	4	-	2	-
scaffold04157	4	-	2	-
scaffold00773	-	4	2	-
scaffold03365	-	4	2	1
scaffold01244	-	4	2	-
scaffold01299	2	4	-	-
scaffold03525	-	2	4	-
scaffold02221	-	4	2	-
scaffold02704	-	6	-	-
scaffold02720	-	6	-	-
scaffold01405	4	-	2	-
scaffold02772	4	2	-	-
scaffold04084	2	-	4	3
scaffold03247	3	2	1	-
scaffold03255	3	2	1	-
scaffold03715	4	2	-	1
scaffold01147	6	-	-	1
scaffold02934	2	1	3	1
scaffold01180	4	-	2	1
scaffold00327	-	4	2	1
scaffold00802	-	2	4	-
scaffold03412	4	-	2	-
scaffold02612	4	2	-	-
scaffold03957	-	-	6	1
scaffold02689	-	-	6	-
scaffold02347	-	5	-	-
scaffold01095	1	2	2	-
scaffold03816	5	-	-	-
scaffold00433	2	1	2	-
scaffold02702	-	-	5	-
scaffold03575	2	-	3	-
scaffold02296	2	3	-	1
scaffold02758	1	-	4	-
scaffold00194	-	2	3	1
scaffold03753	-	3	2	1
scaffold02911	5	-	-	1
scaffold02933	3	1	1	1
scaffold02935	-	3	2	-
scaffold03464	-	5	-	1
scaffold03477	2	1	2	-
scaffold02694	-	3	2	-
scaffold00094	4	1	-	-
scaffold03184	-	4	-	1
scaffold03654	2	2	-	-
scaffold02368	-	-	4	1
scaffold01513	1	3	-	-
scaffold02845	-	2	2	1
scaffold02855	2	-	2	1
scaffold01077	-	4	-	-
scaffold00208	2	2	-	1
scaffold01548	2	-	2	1
scaffold01560	-	2	2	1
scaffold01578	-	2	2	-
scaffold00716	2	2	-	-
scaffold03330	-	-	4	-
scaffold03838	-	-	4	1
scaffold03385	3	1	-	1
scaffold03395	2	2	-	-
scaffold03399	-	2	2	1
scaffold02535	4	-	-	-
scaffold02545	-	2	2	-
scaffold01714	2	-	2	-
scaffold01293	4	-	-	-
scaffold03002	-	2	2	1
scaffold03005	-	4	-	-
scaffold03035	1	2	1	-
scaffold03538	2	1	1	-
scaffold03082	-	-	4	-
scaffold03582	-	4	-	1
scaffold02727	-	2	2	-
scaffold00102	4	-	-	-
scaffold00107	4	-	-	-
scaffold01918	-	1	3	-
scaffold04078	2	2	-	-
scaffold03747	-	-	4	1
scaffold03293	-	-	4	-
scaffold03764	2	-	2	-
scaffold00325	-	4	-	-
scaffold00800	4	-	-	-
scaffold00386	3	-	1	1
scaffold02106	-	-	4	-
scaffold03459	-	-	4	-
scaffold00892	-	4	-	-
scaffold02654	2	2	-	-
scaffold01344	2	1	1	1
scaffold00011	-	4	-	1
scaffold01353	2	2	-	-
scaffold02686	-	4	-	-
scaffold00058	-	-	4	1
scaffold00541	2	2	-	-
scaffold03110	-	1	3	-
scaffold03600	-	4	-	-
scaffold01025	2	1	-	-
scaffold02391	-	-	3	-
scaffold00204	-	1	2	-
scaffold02862	-	3	-	1
scaffold02899	-	2	1	1
scaffold04142	2	1	-	-
scaffold04162	2	-	1	-
scaffold02019	2	-	1	-
scaffold01224	-	3	-	-
scaffold02551	1	2	-	-
scaffold00454	-	-	3	-
scaffold03022	-	1	2	-
scaffold03507	-	3	-	2
scaffold03511	1	-	2	1
scaffold00954	-	2	1	-
scaffold03536	1	2	-	1
scaffold02725	-	-	3	1
scaffold02747	2	1	-	-
scaffold02755	-	2	1	-
scaffold01917	-	-	3	1
scaffold00146	1	-	2	-
scaffold04041	2	-	1	-
scaffold01969	-	3	-	-
scaffold00640	-	-	3	1
scaffold00199	2	1	-	-
scaffold03263	-	3	-	-
scaffold03295	-	3	-	-
scaffold01104	1	2	-	-
scaffold03771	-	-	3	-
scaffold02924	2	-	1	-
scaffold00348	3	-	-	-
scaffold00808	2	1	-	1
scaffold00351	2	-	1	-
scaffold00394	-	1	2	-
scaffold00857	-	3	-	-
scaffold03448	-	-	3	-
scaffold02146	2	1	-	1
scaffold01307	-	-	3	1
scaffold02664	2	1	-	-
scaffold02670	2	-	1	1
scaffold00029	-	2	1	1
scaffold03155	2	-	-	-
scaffold03163	2	-	-	-
scaffold02306	-	2	-	-
scaffold02307	-	2	-	-
scaffold03633	-	-	2	-
scaffold03190	-	-	2	-
scaffold01023	-	-	2	-
scaffold01026	-	2	-	-
scaffold02812	-	2	-	-
scaffold01040	2	-	-	-
scaffold01041	-	-	2	-
scaffold03695	-	2	-	1
scaffold01504	-	2	-	-
scaffold01515	-	-	2	-
scaffold01076	2	-	-	1
scaffold02857	-	-	2	-
scaffold01547	-	2	-	-
scaffold01556	-	-	2	-
scaffold04118	-	2	-	-
scaffold04134	-	2	-	-
scaffold00708	-	2	-	1
scaffold01586	-	-	2	-
scaffold01590	-	2	-	-
scaffold01598	-	-	2	-
scaffold00731	-	2	-	-
scaffold04175	2	-	-	-
scaffold00743	-	-	2	-
scaffold00298	2	-	-	1
scaffold03327	-	2	-	-
scaffold00772	-	-	2	-
scaffold02036	2	-	-	1
scaffold03361	2	-	-	-
scaffold03846	-	2	-	1
scaffold02524	2	-	-	-
scaffold02073	-	-	2	-
scaffold03857	-	-	2	-
scaffold01222	2	-	-	-
scaffold01247	-	2	-	-
scaffold01258	-	-	2	1
scaffold01718	2	-	-	-
scaffold01268	-	-	2	1
scaffold02597	-	-	2	-
scaffold00405	-	2	-	-
scaffold00434	-	-	2	-
scaffold03000	-	2	-	-
scaffold03006	-	2	-	-
scaffold03007	-	-	2	-
scaffold00912	2	-	-	1
scaffold00938	-	2	-	-
scaffold03503	-	2	-	1
scaffold03526	-	-	2	-
scaffold00969	2	-	-	-
scaffold03081	2	-	-	-
scaffold03089	-	-	2	-
scaffold03543	-	2	-	-
scaffold03561	-	2	-	-
scaffold03573	-	-	2	-
scaffold03579	-	2	-	-
scaffold02713	-	2	-	-
scaffold02722	-	-	2	-
scaffold01419	2	-	-	-
scaffold02765	2	-	-	-
scaffold02768	-	2	-	-
scaffold01449	2	-	-	-
scaffold02773	2	-	-	-
scaffold02774	-	2	-	-
scaffold00121	2	-	-	-
scaffold00127	-	2	-	-
scaffold01919	1	-	1	-
scaffold02789	-	-	2	-
scaffold02790	-	-	2	-
scaffold00141	2	-	-	-
scaffold01931	2	-	-	1
scaffold00150	2	-	-	-
scaffold04043	-	-	2	-
scaffold04064	-	-	2	-
scaffold04069	-	2	-	-
scaffold01983	-	2	-	-
scaffold03706	2	-	-	1
scaffold03260	-	-	2	-
scaffold03732	-	-	2	1
scaffold03779	-	-	2	-
scaffold02459	-	2	-	-
scaffold03780	-	2	-	-
scaffold02945	-	-	2	2
scaffold01189	-	-	2	-
scaffold01193	-	2	-	-
scaffold01655	2	-	-	-
scaffold00323	-	2	-	-
scaffold02997	-	-	2	-
scaffold00347	-	-	2	-
scaffold01694	2	-	-	1
scaffold00823	-	-	2	-
scaffold03401	-	-	2	2
scaffold03409	-	2	-	-
scaffold00388	-	2	-	-
scaffold03457	-	2	-	-
scaffold03915	-	-	2	-
scaffold03924	-	-	2	1
scaffold03475	2	-	-	2
scaffold02154	-	-	2	-
scaffold02155	2	-	-	-
scaffold03491	-	1	1	-
scaffold02643	2	-	-	-
scaffold02663	-	-	2	-
scaffold01348	-	2	-	-
scaffold03993	2	-	-	-
scaffold00012	-	2	-	-
scaffold00015	2	-	-	-
scaffold02671	-	-	2	-
scaffold02675	2	-	-	-
scaffold02676	-	2	-	-
scaffold00024	2	-	-	-
scaffold02684	-	2	-	-
scaffold01829	-	-	2	-
scaffold01377	-	-	2	1
scaffold00044	-	-	2	-
scaffold00514	-	-	2	-
scaffold01392	-	-	2	-
scaffold00062	-	2	-	-
scaffold01859	2	-	-	-
scaffold00523	2	-	-	-
scaffold00071	-	2	-	1
scaffold00568	-	-	2	-
scaffold03610	-	-	1	-
scaffold02819	-	-	1	-
scaffold02379	-	-	1	-
scaffold02834	-	1	-	-
scaffold00220	-	1	-	-
scaffold00223	1	-	-	-
scaffold04115	-	-	1	-
scaffold02896	-	-	1	-
scaffold00240	-	1	-	-
scaffold04137	-	-	1	-
scaffold04144	-	-	1	-
scaffold00722	-	1	-	-
scaffold00777	-	-	1	-
scaffold02032	-	-	1	-
scaffold03391	-	1	-	1
scaffold01206	1	-	-	-
scaffold02083	-	-	1	-
scaffold01291	-	1	-	-
scaffold01754	-	-	1	-
scaffold00453	1	-	-	-
scaffold03065	-	1	-	-
scaffold03545	-	1	-	-
scaffold02225	-	-	1	-
scaffold03550	-	1	-	-
scaffold02721	-	1	-	-
scaffold02791	-	1	-	-
scaffold02799	-	1	-	-
scaffold00612	1	-	-	1
scaffold01491	-	-	1	-
scaffold01973	-	-	1	-
scaffold01981	-	-	1	-
scaffold04095	-	-	1	-
scaffold03710	-	1	-	-
scaffold00697	-	-	1	-
scaffold03754	-	1	-	-
scaffold01612	-	1	-	-
scaffold01630	1	-	-	-
scaffold00338	-	1	-	-
scaffold03452	-	-	1	-
scaffold02190	-	-	1	-
scaffold03979	1	-	-	-
scaffold02668	-	1	-	-
scaffold01369	-	1	-	-
scaffold02695	-	1	-	-
scaffold01373	-	1	-	-
scaffold00040	-	-	1	-
scaffold00534	-	-	1	-
scaffold03150	-	-	-	-
scaffold03151	-	-	-	-
scaffold03152	-	-	-	-
scaffold03153	-	-	-	-
scaffold03154	-	-	-	-
scaffold03156	-	-	-	-
scaffold03612	-	-	-	-
scaffold03614	-	-	-	-
scaffold03615	-	-	-	-
scaffold00592	-	-	-	-
scaffold03616	-	-	-	-
scaffold00593	-	-	-	-
scaffold03617	-	-	-	-
scaffold00594	-	-	-	-
scaffold00595	-	-	-	-
scaffold03619	-	-	-	-
scaffold00596	-	-	-	-
scaffold00597	-	-	-	-
scaffold03160	-	-	-	-
scaffold03161	-	-	-	-
scaffold03162	-	-	-	-
scaffold03164	-	-	-	-
scaffold03165	-	-	-	-
scaffold03166	-	-	-	-
scaffold03167	-	-	-	-
scaffold03168	-	-	-	-
scaffold03620	-	-	-	-
scaffold03621	-	-	-	-
scaffold03622	-	-	-	-
scaffold03623	-	-	-	-
scaffold03624	-	-	-	-
scaffold03626	-	-	-	-
scaffold03627	-	-	-	-
scaffold03628	-	-	-	-
scaffold03629	-	-	-	-
scaffold02300	-	-	-	-
scaffold02301	-	-	-	-
scaffold02302	-	-	-	-
scaffold02304	-	-	-	-
scaffold02305	-	-	-	-
scaffold02309	-	-	-	-
scaffold03170	-	-	-	-
scaffold03173	-	-	-	-
scaffold03174	-	-	-	-
scaffold03176	-	-	-	-
scaffold03177	-	-	-	-
scaffold03178	-	-	-	-
scaffold03179	-	-	-	-
scaffold03630	-	-	-	1
scaffold03632	-	-	-	-
scaffold03634	-	-	-	-
scaffold03635	-	-	-	1
scaffold03637	-	-	-	-
scaffold03638	-	-	-	-
scaffold02311	-	-	-	-
scaffold02312	-	-	-	-
scaffold02313	-	-	-	-
scaffold02314	-	-	-	-
scaffold02315	-	-	-	-
scaffold02316	-	-	-	-
scaffold02317	-	-	-	-
scaffold02319	-	-	-	-
scaffold03181	-	-	-	-
scaffold03183	-	-	-	-
scaffold03186	-	-	-	-
scaffold03188	-	-	-	-
scaffold03189	-	-	-	-
scaffold03641	-	-	-	-
scaffold03642	-	-	-	-
scaffold03644	-	-	-	-
scaffold03645	-	-	-	-
scaffold03647	-	-	-	-
scaffold03648	-	-	-	-
scaffold03649	-	-	-	-
scaffold02320	-	-	-	-
scaffold02321	-	-	-	1
scaffold02322	-	-	-	-
scaffold02323	-	-	-	-
scaffold02324	-	-	-	-
scaffold02325	-	-	-	-
scaffold02326	-	-	-	-
scaffold02327	-	-	-	-
scaffold02328	-	-	-	-
scaffold02329	-	-	-	-
scaffold03191	-	-	-	-
scaffold03192	-	-	-	-
scaffold03193	-	-	-	-
scaffold03194	-	-	-	-
scaffold03195	-	-	-	-
scaffold03196	-	-	-	-
scaffold03197	-	-	-	-
scaffold03198	-	-	-	-
scaffold03199	-	-	-	-
scaffold01002	-	-	-	-
scaffold01003	-	-	-	-
scaffold01005	-	-	-	-
scaffold01008	-	-	-	-
scaffold01009	-	-	-	-
scaffold03650	-	-	-	-
scaffold03651	-	-	-	-
scaffold03652	-	-	-	-
scaffold03653	-	-	-	-
scaffold03655	-	-	-	-
scaffold03656	-	-	-	-
scaffold03657	-	-	-	-
scaffold03658	-	-	-	-
scaffold02332	-	-	-	-
scaffold02333	-	-	-	-
scaffold02335	-	-	-	-
scaffold02336	-	-	-	-
scaffold02338	-	-	-	-
scaffold02339	-	-	-	-
scaffold01010	-	-	-	-
scaffold01011	-	-	-	-
scaffold01012	-	-	-	-
scaffold01013	-	-	-	-
scaffold01014	-	-	-	-
scaffold01015	-	-	-	-
scaffold01018	-	-	-	-
scaffold03660	-	-	-	-
scaffold03661	-	-	-	-
scaffold03662	-	-	-	-
scaffold03663	-	-	-	-
scaffold03664	-	-	-	-
scaffold03666	-	-	-	-
scaffold03667	-	-	-	-
scaffold03668	-	-	-	-
scaffold02340	-	-	-	1
scaffold02341	-	-	-	-
scaffold02342	-	-	-	1
scaffold02343	-	-	-	-
scaffold02344	-	-	-	-
scaffold02345	-	-	-	-
scaffold02346	-	-	-	-
scaffold02348	-	-	-	1
scaffold02349	-	-	-	-
scaffold01020	-	-	-	-
scaffold02800	-	-	-	-
scaffold01021	-	-	-	-
scaffold02801	-	-	-	-
scaffold02802	-	-	-	-
scaffold02804	-	-	-	1
scaffold02806	-	-	-	-
scaffold01027	-	-	-	-
scaffold02807	-	-	-	-
scaffold02808	-	-	-	-
scaffold02809	-	-	-	-
scaffold03670	-	-	-	-
scaffold03671	-	-	-	-
scaffold03672	-	-	-	-
scaffold03673	-	-	-	-
scaffold03674	-	-	-	-
scaffold03675	-	-	-	-
scaffold03676	-	-	-	-
scaffold03677	-	-	-	-
scaffold03679	-	-	-	-
scaffold02350	-	-	-	-
scaffold02351	-	-	-	-
scaffold02353	-	-	-	-
scaffold02354	-	-	-	-
scaffold02355	-	-	-	-
scaffold02356	-	-	-	-
scaffold02358	-	-	-	-
scaffold02359	-	-	-	-
scaffold01030	-	-	-	1
scaffold02811	-	-	-	-
scaffold02813	-	-	-	-
scaffold01033	-	-	-	-
scaffold02814	-	-	-	-
scaffold01034	-	-	-	1
scaffold01035	-	-	-	-
scaffold02816	-	-	-	-
scaffold02818	-	-	-	-
scaffold01039	-	-	-	-
scaffold03681	-	-	-	-
scaffold03682	-	-	-	1
scaffold03683	-	-	-	-
scaffold03684	-	-	-	-
scaffold03685	-	-	-	-
scaffold03686	-	-	-	-
scaffold03688	-	-	-	-
scaffold03689	-	-	-	-
scaffold02360	-	-	-	-
scaffold02361	-	-	-	-
scaffold02362	-	-	-	-
scaffold02366	-	-	-	-
scaffold02367	-	-	-	-
scaffold02369	-	-	-	-
scaffold02820	-	-	-	-
scaffold02821	-	-	-	-
scaffold02822	-	-	-	-
scaffold01042	-	-	-	-
scaffold02823	-	-	-	-
scaffold02824	-	-	-	-
scaffold02825	-	-	-	-
scaffold02826	-	-	-	-
scaffold01046	-	-	-	-
scaffold02827	-	-	-	-
scaffold01047	-	-	-	-
scaffold02828	-	-	-	-
scaffold01048	-	-	-	-
scaffold02829	-	-	-	-
scaffold01049	-	-	-	-
scaffold03690	-	-	-	-
scaffold03691	-	-	-	-
scaffold03692	-	-	-	-
scaffold03693	-	-	-	-
scaffold03694	-	-	-	-
scaffold03696	-	-	-	-
scaffold03697	-	-	-	-
scaffold03698	-	-	-	-
scaffold01500	-	-	-	-
scaffold01501	-	-	-	-
scaffold01502	-	-	-	-
scaffold01503	-	-	-	1
scaffold01505	-	-	-	-
scaffold01506	-	-	-	-
scaffold01507	-	-	-	-
scaffold01508	-	-	-	-
scaffold02370	-	-	-	1
scaffold02371	-	-	-	-
scaffold02372	-	-	-	-
scaffold02373	-	-	-	-
scaffold02374	-	-	-	-
scaffold02376	-	-	-	-
scaffold02377	-	-	-	-
scaffold02378	-	-	-	-
scaffold02830	-	-	-	-
scaffold01050	-	-	-	-
scaffold02831	-	-	-	-
scaffold01051	-	-	-	-
scaffold01055	-	-	-	-
scaffold02836	-	-	-	-
scaffold01056	-	-	-	-
scaffold02837	-	-	-	-
scaffold01057	-	-	-	-
scaffold02838	-	-	-	-
scaffold02839	-	-	-	-
scaffold01059	-	-	-	-
scaffold01510	-	-	-	-
scaffold01511	-	-	-	-
scaffold01514	-	-	-	-
scaffold01516	-	-	-	-
scaffold01518	-	-	-	-
scaffold01519	-	-	-	-
scaffold02380	-	-	-	-
scaffold02381	-	-	-	-
scaffold02382	-	-	-	-
scaffold02383	-	-	-	-
scaffold02384	-	-	-	-
scaffold02386	-	-	-	-
scaffold02387	-	-	-	-
scaffold02388	-	-	-	-
scaffold02389	-	-	-	-
scaffold01060	-	-	-	-
scaffold02840	-	-	-	1
scaffold01061	-	-	-	-
scaffold02841	-	-	-	-
scaffold02843	-	-	-	-
scaffold02844	-	-	-	-
scaffold02846	-	-	-	-
scaffold01067	-	-	-	-
scaffold02847	-	-	-	-
scaffold01068	-	-	-	-
scaffold02848	-	-	-	-
scaffold01069	-	-	-	-
scaffold02849	-	-	-	-
scaffold01521	-	-	-	-
scaffold01523	-	-	-	-
scaffold01524	-	-	-	-
scaffold01525	-	-	-	-
scaffold01527	-	-	-	-
scaffold01528	-	-	-	-
scaffold01529	-	-	-	-
scaffold02390	-	-	-	-
scaffold02392	-	-	-	-
scaffold02393	-	-	-	-
scaffold02394	-	-	-	-
scaffold02395	-	-	-	-
scaffold02396	-	-	-	-
scaffold02397	-	-	-	-
scaffold02398	-	-	-	-
scaffold02850	-	-	-	-
scaffold02851	-	-	-	-
scaffold01072	-	-	-	1
scaffold02853	-	-	-	1
scaffold01073	-	-	-	-
scaffold02854	-	-	-	1
scaffold02858	-	-	-	-
scaffold01078	-	-	-	-
scaffold02859	-	-	-	-
scaffold01530	-	-	-	-
scaffold01531	-	-	-	-
scaffold01533	-	-	-	-
scaffold01534	-	-	-	-
scaffold01535	-	-	-	-
scaffold01537	-	-	-	-
scaffold01538	-	-	-	-
scaffold01539	-	-	-	-
scaffold00200	-	-	-	-
scaffold00201	-	-	-	-
scaffold00202	-	-	-	-
scaffold00203	-	-	-	-
scaffold00205	-	-	-	-
scaffold00206	-	-	-	1
scaffold00207	-	-	-	1
scaffold00209	-	-	-	-
scaffold02860	-	-	-	-
scaffold02861	-	-	-	-
scaffold02864	-	-	-	-
scaffold01084	-	-	-	-
scaffold02865	-	-	-	-
scaffold01085	-	-	-	1
scaffold02866	-	-	-	1
scaffold01086	-	-	-	1
scaffold02868	-	-	-	-
scaffold01088	-	-	-	-
scaffold02869	-	-	-	-
scaffold01089	-	-	-	-
scaffold01540	-	-	-	-
scaffold01541	-	-	-	-
scaffold01544	-	-	-	-
scaffold01545	-	-	-	-
scaffold01546	-	-	-	-
scaffold01549	-	-	-	-
scaffold00210	-	-	-	-
scaffold00211	-	-	-	-
scaffold00212	-	-	-	-
scaffold00213	-	-	-	-
scaffold00214	-	-	-	-
scaffold00215	-	-	-	-
scaffold00216	-	-	-	-
scaffold00217	-	-	-	-
scaffold00218	-	-	-	-
scaffold00219	-	-	-	-
scaffold04101	-	-	-	-
scaffold04102	-	-	-	-
scaffold04103	-	-	-	-
scaffold04104	-	-	-	-
scaffold04105	-	-	-	-
scaffold04106	-	-	-	-
scaffold04107	-	-	-	-
scaffold04109	-	-	-	-
scaffold02870	-	-	-	-
scaffold02872	-	-	-	-
scaffold01092	-	-	-	-
scaffold02873	-	-	-	-
scaffold01093	-	-	-	-
scaffold02874	-	-	-	-
scaffold01094	-	-	-	-
scaffold02876	-	-	-	1
scaffold01097	-	-	-	-
scaffold01099	-	-	-	-
scaffold01550	-	-	-	-
scaffold01551	-	-	-	-
scaffold01552	-	-	-	-
scaffold01554	-	-	-	-
scaffold01555	-	-	-	-
scaffold01557	-	-	-	-
scaffold01558	-	-	-	-
scaffold01559	-	-	-	-
scaffold00221	-	-	-	-
scaffold00222	-	-	-	-
scaffold00224	-	-	-	1
scaffold00225	-	-	-	-
scaffold00226	-	-	-	-
scaffold00228	-	-	-	-
scaffold00229	-	-	-	-
scaffold04110	-	-	-	-
scaffold04111	-	-	-	-
scaffold04112	-	-	-	-
scaffold04113	-	-	-	-
scaffold04114	-	-	-	-
scaffold04116	-	-	-	-
scaffold04117	-	-	-	-
scaffold04119	-	-	-	-
scaffold02880	-	-	-	-
scaffold02881	-	-	-	-
scaffold02884	-	-	-	-
scaffold02885	-	-	-	-
scaffold02886	-	-	-	-
scaffold02887	-	-	-	-
scaffold02888	-	-	-	-
scaffold02889	-	-	-	-
scaffold01561	-	-	-	-
scaffold01562	-	-	-	-
scaffold01563	-	-	-	-
scaffold01564	-	-	-	-
scaffold01565	-	-	-	-
scaffold01566	-	-	-	-
scaffold01567	-	-	-	-
scaffold01569	-	-	-	-
scaffold00230	-	-	-	-
scaffold00231	-	-	-	-
scaffold00232	-	-	-	1
scaffold00234	-	-	-	-
scaffold00235	-	-	-	-
scaffold00236	-	-	-	-
scaffold00238	-	-	-	-
scaffold00239	-	-	-	-
scaffold04121	-	-	-	-
scaffold04122	-	-	-	-
scaffold04123	-	-	-	-
scaffold04124	-	-	-	-
scaffold04125	-	-	-	1
scaffold04127	-	-	-	-
scaffold04128	-	-	-	-
scaffold02890	-	-	-	-
scaffold02891	-	-	-	-
scaffold02892	-	-	-	-
scaffold02893	-	-	-	-
scaffold02894	-	-	-	-
scaffold02895	-	-	-	-
scaffold02898	-	-	-	3
scaffold01570	-	-	-	-
scaffold01571	-	-	-	-
scaffold01572	-	-	-	-
scaffold01574	-	-	-	-
scaffold01575	-	-	-	-
scaffold01576	-	-	-	-
scaffold01577	-	-	-	-
scaffold00241	-	-	-	-
scaffold00242	-	-	-	-
scaffold00243	-	-	-	-
scaffold00244	-	-	-	-
scaffold00246	-	-	-	-
scaffold00247	-	-	-	-
scaffold00248	-	-	-	-
scaffold00249	-	-	-	-
scaffold04132	-	-	-	-
scaffold04133	-	-	-	1
scaffold04135	-	-	-	-
scaffold04136	-	-	-	-
scaffold04138	-	-	-	-
scaffold04139	-	-	-	-
scaffold00700	-	-	-	-
scaffold00701	-	-	-	-
scaffold00703	-	-	-	-
scaffold00704	-	-	-	-
scaffold00705	-	-	-	-
scaffold00709	-	-	-	-
scaffold01581	-	-	-	-
scaffold01582	-	-	-	-
scaffold01583	-	-	-	-
scaffold01584	-	-	-	-
scaffold01585	-	-	-	-
scaffold01587	-	-	-	-
scaffold01588	-	-	-	-
scaffold01589	-	-	-	1
scaffold00250	-	-	-	-
scaffold00251	-	-	-	-
scaffold00253	-	-	-	-
scaffold00254	-	-	-	-
scaffold00255	-	-	-	-
scaffold00256	-	-	-	-
scaffold00257	-	-	-	-
scaffold00258	-	-	-	-
scaffold00259	-	-	-	-
scaffold04140	-	-	-	-
scaffold04141	-	-	-	-
scaffold04143	-	-	-	-
scaffold04145	-	-	-	-
scaffold04147	-	-	-	-
scaffold04148	-	-	-	-
scaffold04149	-	-	-	-
scaffold00710	-	-	-	-
scaffold00711	-	-	-	1
scaffold00712	-	-	-	-
scaffold00713	-	-	-	-
scaffold00717	-	-	-	1
scaffold00718	-	-	-	-
scaffold00719	-	-	-	-
scaffold01591	-	-	-	-
scaffold01592	-	-	-	-
scaffold01594	-	-	-	-
scaffold01595	-	-	-	-
scaffold01596	-	-	-	-
scaffold01597	-	-	-	-
scaffold01599	-	-	-	-
scaffold00260	-	-	-	-
scaffold00262	-	-	-	-
scaffold00263	-	-	-	-
scaffold00264	-	-	-	-
scaffold00265	-	-	-	-
scaffold00266	-	-	-	1
scaffold00267	-	-	-	-
scaffold00268	-	-	-	-
scaffold00269	-	-	-	-
scaffold04150	-	-	-	-
scaffold04151	-	-	-	-
scaffold04152	-	-	-	-
scaffold04153	-	-	-	-
scaffold04154	-	-	-	-
scaffold04155	-	-	-	-
scaffold04156	-	-	-	-
scaffold04159	-	-	-	-
scaffold00720	-	-	-	-
scaffold00723	-	-	-	-
scaffold00726	-	-	-	-
scaffold00727	-	-	-	-
scaffold00728	-	-	-	-
scaffold00729	-	-	-	-
scaffold00270	-	-	-	-
scaffold00272	-	-	-	-
scaffold00273	-	-	-	-
scaffold00274	-	-	-	-
scaffold00277	-	-	-	-
scaffold00278	-	-	-	-
scaffold00279	-	-	-	-
scaffold04160	-	-	-	-
scaffold04161	-	-	-	-
scaffold04163	-	-	-	-
scaffold04164	-	-	-	-
scaffold04165	-	-	-	-
scaffold04166	-	-	-	-
scaffold04167	-	-	-	-
scaffold04168	-	-	-	-
scaffold00732	-	-	-	-
scaffold00734	-	-	-	-
scaffold00735	-	-	-	-
scaffold00736	-	-	-	-
scaffold00738	-	-	-	-
scaffold00739	-	-	-	-
scaffold03300	-	-	-	-
scaffold03301	-	-	-	-
scaffold03302	-	-	-	-
scaffold03303	-	-	-	-
scaffold00280	-	-	-	-
scaffold03304	-	-	-	-
scaffold00281	-	-	-	-
scaffold03305	-	-	-	-
scaffold00283	-	-	-	-
scaffold03307	-	-	-	-
scaffold03308	-	-	-	-
scaffold00285	-	-	-	-
scaffold03309	-	-	-	-
scaffold00286	-	-	-	-
scaffold00287	-	-	-	-
scaffold00289	-	-	-	-
scaffold04171	-	-	-	-
scaffold04172	-	-	-	1
scaffold04173	-	-	-	-
scaffold04174	-	-	-	-
scaffold04176	-	-	-	-
scaffold04177	-	-	-	-
scaffold04178	-	-	-	-
scaffold04179	-	-	-	-
scaffold00740	-	-	-	-
scaffold00741	-	-	-	-
scaffold00742	-	-	-	-
scaffold00744	-	-	-	-
scaffold00745	-	-	-	-
scaffold00746	-	-	-	-
scaffold00747	-	-	-	-
scaffold00748	-	-	-	-
scaffold00749	-	-	-	-
scaffold03310	-	-	-	-
scaffold03311	-	-	-	-
scaffold03313	-	-	-	-
scaffold03314	-	-	-	-
scaffold00292	-	-	-	-
scaffold03316	-	-	-	-
scaffold00293	-	-	-	-
scaffold00295	-	-	-	-
scaffold03319	-	-	-	1
scaffold00296	-	-	-	-
scaffold00297	-	-	-	-
scaffold00299	-	-	-	-
scaffold04181	-	-	-	-
scaffold04182	-	-	-	-
scaffold04185	-	-	-	-
scaffold04186	-	-	-	-
scaffold04187	-	-	-	-
scaffold04188	-	-	-	-
scaffold04189	-	-	-	1
scaffold00750	-	-	-	-
scaffold00751	-	-	-	-
scaffold00752	-	-	-	-
scaffold00753	-	-	-	-
scaffold00757	-	-	-	-
scaffold00758	-	-	-	-
scaffold00759	-	-	-	-
scaffold03320	-	-	-	-
scaffold03321	-	-	-	-
scaffold03322	-	-	-	-
scaffold03323	-	-	-	-
scaffold03325	-	-	-	-
scaffold03326	-	-	-	-
scaffold03329	-	-	-	-
scaffold04190	-	-	-	-
scaffold04192	-	-	-	-
scaffold04193	-	-	-	-
scaffold04194	-	-	-	-
scaffold04195	-	-	-	-
scaffold04196	-	-	-	-
scaffold04197	-	-	-	1
scaffold04198	-	-	-	-
scaffold04199	-	-	-	-
scaffold02000	-	-	-	-
scaffold02001	-	-	-	-
scaffold02002	-	-	-	-
scaffold00760	-	-	-	-
scaffold00761	-	-	-	-
scaffold02005	-	-	-	-
scaffold02006	-	-	-	-
scaffold02007	-	-	-	1
scaffold02008	-	-	-	-
scaffold02009	-	-	-	-
scaffold00766	-	-	-	-
scaffold00769	-	-	-	-
scaffold03331	-	-	-	-
scaffold03332	-	-	-	-
scaffold03333	-	-	-	-
scaffold03335	-	-	-	-
scaffold03336	-	-	-	-
scaffold03338	-	-	-	-
scaffold02010	-	-	-	-
scaffold02011	-	-	-	1
scaffold02013	-	-	-	-
scaffold00770	-	-	-	-
scaffold00771	-	-	-	-
scaffold02015	-	-	-	-
scaffold02016	-	-	-	-
scaffold02017	-	-	-	-
scaffold00775	-	-	-	-
scaffold00776	-	-	-	-
scaffold00778	-	-	-	-
scaffold00779	-	-	-	-
scaffold03341	-	-	-	-
scaffold03342	-	-	-	-
scaffold03343	-	-	-	-
scaffold03344	-	-	-	-
scaffold03345	-	-	-	1
scaffold03346	-	-	-	-
scaffold03347	-	-	-	-
scaffold03348	-	-	-	-
scaffold03349	-	-	-	-
scaffold03800	-	-	-	-
scaffold02020	-	-	-	-
scaffold03801	-	-	-	-
scaffold02021	-	-	-	-
scaffold03802	-	-	-	-
scaffold02022	-	-	-	-
scaffold03803	-	-	-	-
scaffold00780	-	-	-	-
scaffold03804	-	-	-	-
scaffold02024	-	-	-	-
scaffold00781	-	-	-	-
scaffold02025	-	-	-	-
scaffold00782	-	-	-	-
scaffold02026	-	-	-	-
scaffold03807	-	-	-	1
scaffold00784	-	-	-	-
scaffold02027	-	-	-	-
scaffold03808	-	-	-	-
scaffold02028	-	-	-	-
scaffold03809	-	-	-	-
scaffold02029	-	-	-	-
scaffold00788	-	-	-	-
scaffold03350	-	-	-	-
scaffold03351	-	-	-	-
scaffold03352	-	-	-	-
scaffold03353	-	-	-	-
scaffold03354	-	-	-	-
scaffold03355	-	-	-	-
scaffold03357	-	-	-	-
scaffold03359	-	-	-	-
scaffold02030	-	-	-	-
scaffold03811	-	-	-	-
scaffold02031	-	-	-	-
scaffold03812	-	-	-	-
scaffold03813	-	-	-	-
scaffold02033	-	-	-	-
scaffold03814	-	-	-	-
scaffold02034	-	-	-	-
scaffold03815	-	-	-	-
scaffold00792	-	-	-	-
scaffold02035	-	-	-	-
scaffold03817	-	-	-	-
scaffold00794	-	-	-	-
scaffold03818	-	-	-	-
scaffold00795	-	-	-	-
scaffold02038	-	-	-	-
scaffold00796	-	-	-	-
scaffold02039	-	-	-	-
scaffold00797	-	-	-	-
scaffold00798	-	-	-	-
scaffold00799	-	-	-	-
scaffold03360	-	-	-	-
scaffold03362	-	-	-	-
scaffold03363	-	-	-	-
scaffold03364	-	-	-	-
scaffold03366	-	-	-	-
scaffold03367	-	-	-	-
scaffold03369	-	-	-	-
scaffold03820	-	-	-	-
scaffold02040	-	-	-	-
scaffold03821	-	-	-	-
scaffold02041	-	-	-	-
scaffold03822	-	-	-	-
scaffold03823	-	-	-	-
scaffold02043	-	-	-	-
scaffold02044	-	-	-	-
scaffold03825	-	-	-	-
scaffold02045	-	-	-	1
scaffold03826	-	-	-	-
scaffold03827	-	-	-	-
scaffold03828	-	-	-	-
scaffold02048	-	-	-	-
scaffold03829	-	-	-	-
scaffold02049	-	-	-	-
scaffold02501	-	-	-	-
scaffold02502	-	-	-	-
scaffold02503	-	-	-	-
scaffold02504	-	-	-	-
scaffold02505	-	-	-	-
scaffold02506	-	-	-	-
scaffold02507	-	-	-	-
scaffold02508	-	-	-	-
scaffold03370	-	-	-	-
scaffold03371	-	-	-	-
scaffold03372	-	-	-	-
scaffold03374	-	-	-	-
scaffold03375	-	-	-	-
scaffold03376	-	-	-	-
scaffold03377	-	-	-	-
scaffold03378	-	-	-	-
scaffold03379	-	-	-	-
scaffold03830	-	-	-	-
scaffold02050	-	-	-	-
scaffold03831	-	-	-	-
scaffold02051	-	-	-	-
scaffold03832	-	-	-	-
scaffold02052	-	-	-	-
scaffold03833	-	-	-	-
scaffold02053	-	-	-	-
scaffold03834	-	-	-	1
scaffold02054	-	-	-	-
scaffold03835	-	-	-	-
scaffold02055	-	-	-	-
scaffold03836	-	-	-	-
scaffold02056	-	-	-	-
scaffold02057	-	-	-	-
scaffold02058	-	-	-	-
scaffold02059	-	-	-	-
scaffold02510	-	-	-	-
scaffold02512	-	-	-	-
scaffold02514	-	-	-	-
scaffold02515	-	-	-	-
scaffold02516	-	-	-	-
scaffold02517	-	-	-	-
scaffold02518	-	-	-	-
scaffold02519	-	-	-	-
scaffold03380	-	-	-	-
scaffold03381	-	-	-	-
scaffold03382	-	-	-	-
scaffold03383	-	-	-	-
scaffold03384	-	-	-	-
scaffold03386	-	-	-	1
scaffold03387	-	-	-	-
scaffold03388	-	-	-	-
[truncated: 2,222 more rows]
