# Supplementary material for: Transcriptome and miRNA analyses of the response to Corynespora cassiicola in cucumber
Source: Sci Rep. 2018 May 17;8:7798. doi: 10.1038/s41598-018-26080-6 (PMC5958113; doi:10.1038/s41598-018-26080-6)
Supplement: Supplementary file 2 — Dataset 2 [file 41598_2018_26080_MOESM2_ESM.xlsx]

## Sheet: Sheet1
Table S2 Annotations of 146 DEGs
Gene ID	Chromosome	Start Site	End Site	Length	Description	GO	KO	0 hpi	6 hpi	24 hpi	0 hpi/6 hpi				6 hpi/24 hpi
								RPKM	RPKM	RPKM	baseMean (0 hpi)	baseMean (6 hpi)	Fold change	P‐value	baseMean (6 hpi)	baseMean (24 hpi)	Fold change	P‐value
Cucsa.004570	scaffold00053	128260	129464	1205	Gibberellin 3-oxidase	GO: 0016706; GO: 0055114; GO: 0016491	K04124	82.6014	6.52793	89.6917	1526.03	77.5672	0.0508293	0.00305809	90.9995	1182.81	12.998	0.00334734
Cucsa.011400	scaffold00154	654797	662228	7432	Phosphoenolpyruvate (pep)/phosphate translocator	GO: 0016020	-	7.26603	0.456791	3.43984	827.928	33.4764	0.0404339	0.00209166	39.2735	279.782	7.12393	0.0291334
Cucsa.012820	scaffold00164	568509	575669	7161	Multidrug resistance-associated protein	GO: 0006810; GO: 0055085; GO: 0005524; GO: 0016021; GO: 0042626; GO: 0016887	-	8.06531	0.8094	5.12857	885.491	57.1548	0.0645459	0.00649097	67.0523	401.925	5.9942	0.038645
Cucsa.012950	scaffold00164	733776	737990	4215	Sigma factor	GO: 0003677; GO: 0006355; GO: 0016987; GO: 0003700; GO: 0006352	K03093	4.03681	0.0982226	1.31262	260.871	4.08248	0.0156495	0.000804637	4.78945	60.5498	12.6423	0.0407072
Cucsa.043400	scaffold00542	210665	212186	1522	B-box zinc finger family protein	GO: 0005622; GO: 0008270	-	176.457	0.761645	15.3554	4117.59	11.431	0.00277613	8.98641e-07	13.4105	255.771	19.0725	0.00275021
Cucsa.057580	scaffold00614	1053	2732	1680	Curculin-like (mannose-binding) lectin family protein	GO: 0005529	-	13.5992	2.36576	32.7056	350.277	39.1918	0.111888	0.0324433	45.9787	601.322	13.0783	0.00410727
Cucsa.066420	scaffold00696	913943	917483	3541	Regulator of chromosome condensation (RCC1) family protein	-	-	28.5378	2.33837	15.3822	1549.3	81.6497	0.0527009	0.00334702	95.789	596.102	6.22307	0.031672
Cucsa.072890	scaffold00765	435047	435845	799	Cyclin family protein	GO: 0000079; GO: 0019901	-	34.9927	7.15058	0.238777	428.661	56.3383	0.131429	0.0419286	66.0944	2.08792	0.03159	0.0114518
Cucsa.075050	scaffold00787	19	662	644	Plasma membrane intrinsic protein	GO: 0016020; GO: 0006810; GO: 0005215	-	88.6904	0.128574	4.88807	875.693	0.816497	0.000932401	1.00089e-06	0.95789	34.4507	35.9652	0.0405563
Cucsa.077130	scaffold00791	244281	248032	3752	Nodulin MtN3 family protein	GO: 0016021	-	9.3254	0.485511	16.1952	536.438	17.9629	0.0334855	0.00170638	21.0736	665.003	31.5563	0.000297389
Cucsa.092180	scaffold00905	110851	112396	1546	Zinc finger protein CONSTANS-like	GO: 0005515; GO: 0005622; GO: 0008270	-	202.55	40.4368	279.387	4801	616.455	0.128401	0.0282396	723.207	4727.06	6.53624	0.0222995
Cucsa.094530	scaffold00919	736004	739296	3293	HXXXD-type acyl-transferase family protein	GO: 0016747	-	8.83011	0.0502895	1.30356	445.807	1.63299	0.003663	2.67352e-05	1.91578	46.9783	24.5217	0.0288928
Cucsa.106670	scaffold00930	192214	195237	3024	B-box type zinc finger family protein	GO: 0005622; GO: 0008270	-	4.20022	0.136907	2.90212	194.734	4.08248	0.0209644	0.00218456	4.78945	96.0444	20.0533	0.00979336
Cucsa.111540	scaffold00953	300276	305029	4754	S-adenosyl-L-methionine-dependent methyltransferases superfamily protein	GO: 0008152; GO: 0008168	K05929	21.8612	3.30928	0.40131	1593.39	155.134	0.097361	0.0156871	181.999	20.8792	0.114722	0.0239714
Cucsa.112850	scaffold00953	1229915	1231011	1097	Light-harvesting chlorophyll a/b binding protein	GO: 0016020; GO: 0009765	K08910	270.089	16.4547	0.695653	4542.58	177.996	0.039184	0.00128681	208.82	8.35169	0.0399947	0.00194027
Cucsa.124340	scaffold01001	276106	277561	1456	Plasma membrane intrinsic protein	GO: 0016020; GO: 0006810; GO: 0005215	K09872	74.0128	4.49267	29.8754	1652.18	64.5032	0.0390413	0.0015037	75.6733	476.046	6.29081	0.0325971
Cucsa.124350	scaffold01001	286198	290850	4653	Plasma membrane intrinsic protein	GO: 0016020; GO: 0006810; GO: 0005215	K09872	13.3396	0.0177953	1.68109	951.627	0.816497	0.000858001	7.46991e-07	0.95789	85.6048	89.3681	0.00186539
Cucsa.146650	scaffold01100	80628	81020	393	Copper transporter	GO: 0035434; GO: 0016021; GO: 0005375	-	1341.76	228.811	11.6509	8084.54	886.715	0.10968	0.0188763	1040.27	50.1101	0.0481704	0.000837135
Cucsa.147540	scaffold01107	6719	11628	4910	Phosphoenolpyruvate carboxylase	GO: 0006099; GO: 0015977; GO: 0008964	K01595	43.9928	5.32899	30.1523	3311.71	258.013	0.0779093	0.00827694	302.693	1620.23	5.35271	0.0409781
Cucsa.147760	scaffold01107	142070	143254	1185	Integrase-type DNA-binding superfamily protein	GO: 0006355; GO: 0003700	-	31.1444	3.07449	34.2926	565.832	35.9258	0.0634921	0.00743416	42.1472	444.727	10.5518	0.00855799
Cucsa.155410	scaffold01136	187973	189855	1883	-	GO: 0016788	-	63.3382	12.4444	171.127	1828.54	231.069	0.126367	0.028893	271.083	3526.5	13.0089	0.00283309
Cucsa.158210	scaffold01142	336692	338175	1484	Expansin	-	-	31.5442	7.08613	0.44996	717.7	103.695	0.144482	0.0448418	121.652	7.30773	0.0600708	0.00974748
Cucsa.165020	scaffold01153	415929	421855	5927	Regulator of chromosome condensation (RCC1) family protein	-	-	1.80604	0.0977917	1.80257	164.116	5.71548	0.0348259	0.00668356	6.70523	116.924	17.4377	0.00914812
Cucsa.169210	scaffold01163	154177	156768	2592	Proline-rich protein	-	-	3.6983	0.0958352	2.50255	146.969	2.44949	0.0166667	0.00263262	2.87367	70.9894	24.7034	0.0125703
Cucsa.174570	scaffold01221	248218	249516	1299	Pollen Ole e 1 allergen and extensin family protein	-	-	25.8283	5.41812	55.0025	514.393	69.4022	0.134921	0.0418971	81.4206	781.927	9.60355	0.00906331
Cucsa.174610	scaffold01221	283632	287475	3844	Zinc finger protein CONSTANS-like	GO: 0005515; GO: 0005622; GO: 0008270	-	15.8769	0.215405	8.8592	935.705	8.16497	0.008726	4.4491e-05	9.5789	372.694	38.9078	0.000294787
Cucsa.185750	scaffold01274	1191319	1193586	2268	Pollen Ole e 1 allergen and extensin family protein	-	-	7.29094	0.0365087	1.59827	253.522	0.816497	0.00322061	9.81554e-05	0.95789	39.6705	41.4145	0.0270729
Cucsa.191410	scaffold01329	535	6144	5610	Putative/Mg-protoporphyrin IX chelatase	GO: 0016851; GO: 0009058	K03403	287.879	0.546107	10.1853	24760.7	30.2104	0.0012201	5.28989e-08	35.4419	625.333	17.6439	0.00169758
Cucsa.192480	scaffold01333	357710	358725	1016	Light-harvesting chlorophyll chlorophyll a/b binding protein	GO: 0016020; GO: 0009765	K08912	13989.7	1677.14	67.2247	217918	16802.7	0.0771057	0.00741484	19712.4	747.476	0.0379191	0.000252367
Cucsa.192980	scaffold01335	22683	25057	2375	Pectin lyase-like superfamily protein	GO: 0005975; GO: 0004650	-	17.0866	3.2772	23.8579	622.17	76.7507	0.12336	0.0327563	90.0417	620.113	6.88696	0.0240454
Cucsa.207440	scaffold01443	268761	272305	3545	Tetraspanin	GO: 0016021	-	8.65309	1.86858	13.5082	470.302	65.3197	0.138889	0.0457132	76.6312	524.069	6.83884	0.0255923
Cucsa.228470	scaffold01933	362786	364648	1863	ABC-2 type transporter family protein	GO: 0016020; GO: 0005524; GO: 0016887	-	3.94486	0.311117	4.09625	112.677	5.71548	0.0507246	0.0205848	6.70523	83.5169	12.4555	0.0265982
Cucsa.231190	scaffold01976	17	1060	1044	UDP-Glycosyltransferase superfamily protein	GO: 0008152; GO: 0016758	-	30.9892	0.713807	8.40615	496.022	7.34847	0.0148148	0.000288215	8.62101	96.0444	11.1407	0.0269198
Cucsa.244700	scaffold02135	552628	554196	1569	-	-	-	122.651	3.48305	29.9732	2950.41	53.8888	0.0182648	0.000166991	63.2207	514.673	8.14089	0.0162353
Cucsa.273120	scaffold02511	119866	122628	2763	Rhomboid-related intramembrane serine protease family protein	GO: 0004252; GO: 0006508; GO: 0016021	-	23.939	0.179808	2.41672	1014.09	4.89898	0.00483092	1.08265e-05	5.74734	73.0773	12.715	0.0309244
Cucsa.301740	scaffold02951	34350	36698	2349	Tonoplast intrinsic protein	GO: 0016020; GO: 0006810; GO: 0005215	K09873	82.4679	0.211498	4.91374	2970.01	4.89898	0.00164948	3.24372e-07	5.74734	126.319	21.9787	0.00526109
Cucsa.308060	scaffold02978	300211	308954	8744	-	-	-	13.0185	0.710215	7.08018	1745.26	61.2372	0.0350877	0.00111752	71.8417	677.531	9.43088	0.0099393
Cucsa.320280	scaffold03080	143416	147104	3689	C4-dicarboxylate transporter/malic acid transport protein	GO: 0055085; GO: 0016021	-	12.1482	1.18961	8.66255	687.082	43.2743	0.0629828	0.00670165	50.7682	349.727	6.88871	0.0287285
Cucsa.339710	scaffold03356	2271858	2275870	4013	Carbonic anhydrase	GO: 0015976; GO: 0008270; GO: 0004089	K01673	174.915	37.3464	3.75576	10761.8	1477.86	0.137324	0.032516	1733.78	164.946	0.0951365	0.00594364
Cucsa.341490	scaffold03356	3885416	3887794	2379	B-box type zinc finger family protein	GO: 0005622; GO: 0008270	-	54.3301	3.02806	48.6781	1981.64	71.0352	0.0358467	0.00114741	83.3364	1267.37	15.2079	0.0020367
Cucsa.342150	scaffold03356	4532736	4536091	3356	J-domain protein required for chloroplast accumulation response	-	-	7.33137	1.55438	9.15258	377.221	51.4393	0.136364	0.0472833	60.3471	336.156	5.57037	0.048813
Cucsa.349800	scaffold03487	991816	1005247	13432	Homeodomain-like superfamily protein	GO: 0003677	K12133	2.53947	0.209593	1.92459	522.966	27.7609	0.0530835	0.00509806	32.5683	282.913	8.68679	0.0178772
Cucsa.368520	scaffold03639	266046	268768	2723	2-oxoglutarate (2OG) and Fe(II)-dependent oxygenase superfamily protein	GO: 0016706; GO: 0055114; GO: 0016491	-	23.3225	5.04777	33.7706	973.672	135.538	0.139203	0.0390998	159.01	1006.38	6.32904	0.0275075
Cucsa.385140	scaffold03904	513380	513904	525	-	-	-	159.158	10.4094	103.386	1281.08	53.8888	0.042065	0.00196183	63.2207	594.014	9.39587	0.0104731
Cucsa.120590	scaffold00998	2654145	2654505	361	-	-	-	466.466	0	6.34182	2581.76	0	0	6.56555e-09	0	25.0551	Inf	0.0433253
Cucsa.176200	scaffold01225	531053	534334	3282	Glycerol-3-phosphate acyltransferase	GO: 0008415; GO: 0008152; GO: 0016746	K13508	1.77681	0	0.755691	89.4064	0	0	0.00171741	0	27.143	Inf	0.034849
Cucsa.200360	scaffold01365	859698	860869	1172	CDK-subunit	GO: 0016538; GO: 0007049	K02219	7.36127	0	3.33707	132.272	0	0	0.000383747	0	42.8024	Inf	0.00842911
Cucsa.337150	scaffold03356	292799	293859	1061	-	-	-	35.4619	0	2.24768	576.855	0	0	1.21479e-06	0	26.099	Inf	0.0388189
Cucsa.388050	scaffold03967	503773	504645	873	Bifunctional inhibitor/lipid-transfer protein/seed storage 2S albumin superfamily protein	-	-	64.7851	0	23.1649	867.119	0	0	2.73682e-07	0	221.32	Inf	8.84554e-06
Cucsa.011360	scaffold00154	623689	626390	2702	DNAJ heat shock N-terminal domain-containing protein	GO: 0031072	-	4.1686	178.627	19.3113	172.689	4759.36	27.5603	0.00103479	5583.54	571.047	0.102273	0.00671402
Cucsa.011490	scaffold00154	720797	723800	3004	NAD(P)-binding Rossmann-fold superfamily protein	GO: 0006694; GO: 0003854	-	0.265923	11.4114	69.289	12.2474	338.03	27.6	0.00332369	396.566	2277.92	5.74412	0.0330926
Cucsa.017550	scaffold00245	323108	331012	7905	Pleiotropic drug resistance protein	GO: 0016020; GO: 0005524; GO: 0016887	-	0.0505271	1.21505	23.7724	6.12372	94.7136	15.4667	0.0406102	111.115	2056.6	18.5087	0.00098776
Cucsa.026460	scaffold00368	1475	3319	1845	Glutamate decarboxylase	GO: 0006536; GO: 0019752; GO: 0016831; GO: 0004351; GO: 0030170	K01580	0.562864	38.91	230.646	15.9217	707.903	44.4615	0.00059248	830.491	4657.11	5.60766	0.0342724
Cucsa.029480	scaffold00397	96976	98361	1386	Protein of unknown function	-	-	0.28818	17.9224	0.757075	6.12372	244.949	40	0.0024862	287.367	11.4836	0.0399614	0.00127551
Cucsa.033880	scaffold00438	437110	440909	3800	EXS (ERD1/XPR1/SYG1) family protein	GO: 0016021	-	0.0210219	1.39455	18.6766	1.22474	52.2558	42.6667	0.04255	61.305	776.707	12.6696	0.00407798
Cucsa.034480	scaffold00444	234962	235665	704	Protein of unknown function	-	-	7.3756	117.263	13.9564	79.6084	814.047	10.2256	0.0182376	955.016	107.528	0.112593	0.0108383
Cucsa.043090	scaffold00542	43489	45260	1772	Cytochrome BC1 synthesis	GO: 0005524	-	0.180324	6.49516	58.0854	4.89898	113.493	23.1667	0.0186665	133.147	1126.43	8.4601	0.0120235
Cucsa.043900	scaffold00542	521368	524637	3270	Aspartyl protease family protein	GO: 0006508; GO: 0004190	-	0.0244292	3.77292	20.7411	1.22474	121.658	99.3333	0.00335856	142.726	742.256	5.20058	0.0482053
Cucsa.045470	scaffold00542	1364219	1367002	2784	Cysteine-rich RLK (RECEPTOR-like protein kinase)	GO: 0005524; GO: 0004672; GO: 0006468	-	0.0286937	4.93717	70.2416	1.22474	135.538	110.667	0.00232583	159.01	2140.12	13.4591	0.00269123
Cucsa.046110	scaffold00542	1707850	1709474	1625	Aluminium induced protein with YGL and LRDR motifs	-	-	0.98318	20.7386	132.022	24.4949	332.314	13.5667	0.0145474	389.861	2347.87	6.02232	0.0290047
Cucsa.047690	scaffold00542	2610357	2613471	3115	Protein of unknown function	-	-	3.46204	37.294	1.3168	165.341	1145.54	6.9284	0.0416272	1343.92	44.8903	0.0334025	0.000241439
Cucsa.066210	scaffold00696	755297	757325	2029	-	-	-	1.96854	23.1796	3.24397	61.2372	463.77	7.57333	0.0419458	544.082	72.0333	0.132394	0.0195799
Cucsa.075660	scaffold00789	313178	315741	2564	Cytochrome P450	GO: 0009055; GO: 0020037; GO: 0016705; GO: 0005506; GO: 0055114	-	1.37085	16.7283	2.82752	53.8888	422.945	7.84848	0.0402063	496.187	79.3411	0.159902	0.0328483
Cucsa.089550	scaffold00894	955616	957790	2175	Glucose-methanol-choline (GMC) oxidoreductase family protein	GO: 0016614; GO: 0050660; GO: 0055114	-	0.808016	42.3335	272.973	26.9444	907.944	33.697	0.000971119	1065.17	6497.61	6.10005	0.0268767
Cucsa.089960	scaffold00894	1365776	1368056	2281	S-adenosylmethionine decarboxylase	GO: 0004014; GO: 0006597; GO: 0008295	-	48.9596	1907.34	57.168	1712.19	42901.2	25.0563	0.00122518	50330.4	1427.1	0.0283545	9.11972e-05
Cucsa.090960	scaffold00894	2072855	2074038	1184	F-box family protein	GO: 0005515	-	0.0674691	10.8397	69.8517	1.22474	126.557	103.333	0.00293894	148.473	905.114	6.09616	0.0309088
Cucsa.092350	scaffold00905	249529	251449	1921	Xyloglucan endotransglucosylase/hydrolase family protein	GO: 0048046; GO: 0016762; GO: 0004553; GO: 0005618; GO: 0006073; GO: 0005975	K08235	34.9308	351.896	34.1642	1028.79	6665.88	6.47937	0.0432032	7820.21	718.245	0.0918447	0.00474815
Cucsa.094330	scaffold00919	550477	551567	1091	-	-	-	1.75729	65.5734	462.705	29.3939	705.453	24	0.00254704	827.617	5524.64	6.67536	0.0208909
Cucsa.095230	scaffold00919	1146708	1151916	5209	Calcium-dependent protein kinase	GO: 0005524; GO: 0004672; GO: 0006468	K13412	0.230035	8.32944	1.31852	18.3712	427.844	23.2889	0.00382828	501.934	75.1652	0.149751	0.0276781
Cucsa.095390	scaffold00919	1276350	1276985	636	-	-	-	2.76326	38.4064	433.011	26.9444	240.866	8.93939	0.0406437	282.578	3013.92	10.6658	0.00533345
Cucsa.097520	scaffold00919	2729485	2730184	700	-	-	-	0.570596	21.4101	871.469	6.12372	147.786	24.1333	0.0118926	173.378	6676.13	38.5062	7.33624e-05
Cucsa.100040	scaffold00926	649912	660405	10494	Phototropin	GO: 0005515; GO: 0005524; GO: 0006355; GO: 0004672; GO: 0006468	-	0.0228369	2.48547	0.0181802	3.67423	257.196	70	0.000923039	301.735	2.08792	0.00691971	2.96406e-05
Cucsa.107630	scaffold00931	11164	12818	1655	-	-	-	0.868822	54.484	4.78398	22.0454	889.165	40.3333	0.000633664	1043.14	86.6488	0.0830652	0.00437005
Cucsa.110030	scaffold00934	922754	924113	1360	Maternal effect embryo arrest	-	-	29.8975	515.562	104.299	623.395	6914.09	11.091	0.0115031	8111.41	1552.37	0.191381	0.0410801
Cucsa.111280	scaffold00953	124814	126278	1465	-	-	-	0.109056	6.72587	0.390682	2.44949	97.1631	39.6667	0.013037	113.989	6.26377	0.0549507	0.00912324
Cucsa.119880	scaffold00998	1815005	1816057	1053	Phosphate-induced protein conserved region	-	-	10.9242	210.975	11.8673	176.363	2190.66	12.4213	0.00939002	2570.02	136.759	0.0532132	0.000909232
Cucsa.119980	scaffold00998	1956288	1958570	2283	Hydroxy methylglutaryl CoA reductase	GO: 0015936; GO: 0004420; GO: 0055114; GO: 0050662	K00021	0.0699811	3.22792	33.7192	2.44949	72.6682	29.6667	0.0299028	85.2522	842.477	9.88217	0.00818779
Cucsa.120160	scaffold00998	2166872	2175663	8792	Zinc finger protein CONSTANS-like 9	GO: 0005515; GO: 0005622; GO: 0008270	-	0.263492	12.5069	1.39962	35.5176	1084.31	30.5287	0.0011344	1272.08	134.671	0.105867	0.00857807
Cucsa.121500	scaffold00999	65655	67008	1354	MYB transcription factor	GO: 0003677	K09422	0.176994	17.551	147.455	3.67423	234.335	63.7778	0.00126523	274.914	2185.01	7.94797	0.0132481
Cucsa.124460	scaffold01001	398861	401204	2344	Phenylalanine ammonia-lyase	GO: 0009058; GO: 0016841	K10775	0.10224	3.24989	34.144	3.67423	75.1177	20.4444	0.0407642	88.1259	875.883	9.939	0.00797395
Cucsa.124470	scaffold01001	404133	406259	2127	Phenylalanine ammonia-lyase	GO: 0009058; GO: 0016841	K10775	0.11267	10.1604	84.4037	3.67423	213.106	58	0.00174082	250.009	1964.74	7.85865	0.0138259
Cucsa.124480	scaffold01001	408088	410360	2273	Phenylalanine ammonia-lyase	GO: 0009058; GO: 0016841	K10775	0.210867	21.092	122.964	7.34847	472.752	64.3333	0.000405914	554.618	3058.81	5.51516	0.0364169
Cucsa.124490	scaffold01001	412914	415097	2184	Phenylalanine ammonia-lyase	GO: 0009058; GO: 0016841	K10775	0.146307	11.9046	115.134	4.89898	256.38	52.3333	0.00147154	300.777	2751.88	9.14923	0.00856505
Cucsa.124500	scaffold01001	417207	419324	2118	Phenylalanine ammonia-lyase	GO: 0009058; GO: 0016841	K10775	0.0377164	13.6048	121.874	1.22474	284.141	232	0.00016675	333.346	2824.96	8.47456	0.0107443
Cucsa.129220	scaffold01028	250869	252739	1871	Peroxidase superfamily protein	GO: 0006979; GO: 0020037; GO: 0004601; GO: 0055114	K00430	0.298869	8.62978	421.945	8.57321	159.217	18.5714	0.0161886	186.789	8639.82	46.2546	3.81287e-05
Cucsa.132230	scaffold01037	241178	242814	1637	Blue-copper-binding protein	GO: 0009055; GO: 0005507	-	3.95269	69.9034	531.384	99.2043	1128.4	11.3745	0.0130818	1323.8	9519.88	7.19131	0.0166164
Cucsa.146850	scaffold01100	214335	217038	2704	Maternal effect embryo arrest	-	-	23.1024	459.696	95.0387	957.75	12257.2	12.798	0.00779161	14379.8	2812.43	0.195582	0.0432723
Cucsa.146940	scaffold01100	274862	280409	5548	Thiamin	GO: 0009228	K03147	5.84583	579.776	6.53366	497.246	31718.4	63.7882	8.53782e-05	37211.2	396.705	0.0106609	2.9432e-06
Cucsa.147970	scaffold01107	265245	266274	1030	Wound-responsive family protein	-	-	57.3144	874.884	85.9449	905.086	8885.93	9.81777	0.015566	10424.7	968.796	0.0929326	0.00488424
Cucsa.148820	scaffold01107	801076	802531	1456	Auxin-responsive family protein	-	-	7.62623	104.867	654.375	170.24	1505.62	8.84412	0.0227564	1766.35	10427.1	5.90318	0.0292189
Cucsa.152090	scaffold01119	405453	406810	1358	Chitinase	GO: 0006032; GO: 0008061; GO: 0016998; GO: 0004568	K01183	0.941188	63.5341	1024.37	19.5959	850.789	43.4167	0.00054609	998.121	15224.1	15.2527	0.00158299
Cucsa.153200	scaffold01124	397942	399062	1121	Galactose oxidase/kelch repeat superfamily protein	GO: 0005515	-	121.428	1318.84	278.346	2086.97	14578.5	6.98552	0.0356677	17103.1	3414.8	0.199659	0.0456885
Cucsa.153390	scaffold01124	511220	512987	1768	Peroxidase	GO: 0006979; GO: 0020037; GO: 0004601; GO: 0055114	-	8.58475	747.369	4015.72	232.702	13029.7	55.993	0.000129387	15286	77699.9	5.08308	0.0436511
Cucsa.153400	scaffold01124	518867	521354	2488	Peroxidase superfamily protein	GO: 0006979; GO: 0020037; GO: 0004601; GO: 0055114	K00430	2.44017	172.393	1078.91	93.0806	4229.45	45.4386	0.00026398	4961.87	29377.1	5.92056	0.0287153
Cucsa.153410	scaffold01124	526269	530013	3745	Peroxidase superfamily protein	GO: 0006979; GO: 0020037; GO: 0004601; GO: 0055114	K00430	0.127984	11.5635	146.437	7.34847	427.028	58.1111	0.000567288	500.976	6001.73	11.9801	0.0035514
Cucsa.156030	scaffold01139	262360	262852	493	CCR-like	-	-	12.1526	723.213	5.61126	91.8559	3515.83	38.2756	0.000437807	4124.67	30.2749	0.00733994	1.12433e-06
Cucsa.162030	scaffold01144	1772933	1774789	1857	Gibberellin 3-oxidase	GO: 0016706; GO: 0055114; GO: 0016491	-	0.0430174	5.03855	0.616423	1.22474	92.2641	75.3333	0.008296	108.242	12.5275	0.115737	0.0382149
Cucsa.162540	scaffold01144	2141395	2142331	937	Bifunctional inhibitor/lipid-transfer protein/seed storage 2S albumin superfamily protein	-	-	137.43	2226.01	279.15	1974.29	20567.5	10.4177	0.0131721	24129.2	2862.54	0.118634	0.0102271
Cucsa.165010	scaffold01153	403769	405019	1251	Exostosin family protein	GO: 0016020	-	0.191567	8.5383	78.8448	3.67423	105.328	28.6667	0.0161206	123.568	1079.46	8.73574	0.0110505
Cucsa.166170	scaffold01153	1443855	1445541	1687	DNAJ heat shock N-terminal domain-containing protein	GO: 0031072	-	6.86609	261.264	14.5886	177.588	4346.21	24.4736	0.0014466	5098.85	269.342	0.0528241	0.000820282
Cucsa.166710	scaffold01154	37416	39020	1605	Alpha/beta-Hydrolases superfamily protein	GO: 0004806; GO: 0006629	-	2.38904	29.8705	182.997	58.7878	472.752	8.04167	0.036736	554.618	3214.36	5.79562	0.0317199
Cucsa.193180	scaffold01335	148405	153009	4605	NOD26-like intrinsic protein	GO: 0016020; GO: 0006810; GO: 0005215	K09874	0.936743	15.1039	2.65149	66.1362	685.857	10.3704	0.0185614	804.628	133.627	0.166073	0.0326278
Cucsa.197220	scaffold01357	694216	694696	481	-	-	-	2.9894	135.134	702.05	22.0454	640.95	29.0741	0.00171802	751.944	3695.62	4.91476	0.0492826
Cucsa.198070	scaffold01357	1229275	1233024	3750	Soluble N-ethylmaleimide-sensitive factor adaptor protein	GO: 0005515	-	0.0639067	2.2522	17.0687	3.67423	83.2827	22.6667	0.0310916	97.7048	700.498	7.16954	0.0209783
Cucsa.219210	scaffold01658	1267373	1268711	1339	Salt tolerance zinc finger	GO: 0005622; GO: 0008270	-	0.733837	24.884	199.17	8.57321	186.978	21.8095	0.0101798	219.357	1660.94	7.57188	0.0156586
Cucsa.219500	scaffold01658	1267373	1268711	1339	Plant basic secretory protein (BSP) family protein	-	-	0.059659	35.4334	421.39	1.22474	467.853	382	2.75552e-05	548.871	6175.03	11.2504	0.00432209
Cucsa.219820	scaffold01658	1429907	1434340	4434	Cold regulated gene	-	-	0.0540483	3.79087	0.408759	3.67423	165.749	45.1111	0.00398243	194.452	19.8353	0.102006	0.0175177
Cucsa.241740	scaffold02047	1649678	1650402	725	Late embryogenesis abundant (LEA) hydroxyproline-rich glycoprotein family	-	-	0.330552	22.956	423.012	3.67423	164.116	44.6667	0.00411186	192.536	3356.34	17.4323	0.00111514
Cucsa.242420	scaffold02047	2160078	2161336	1259	Galactose oxidase/kelch repeat superfamily protein	GO: 0005515	-	102.916	1138.51	221.469	1986.54	14134.4	7.11508	0.0341451	16582	3051.5	0.184024	0.0365989
Cucsa.254730	scaffold02229	2966599	2968198	1600	Calmodulin-like	-	K13448	0.499271	12.4202	87.3428	12.2474	195.959	16	0.0165047	229.894	1529.4	6.65266	0.0227768
Cucsa.255580	scaffold02229	3509497	3516035	6539	Phosphate	GO: 0016021	-	0.0977316	3.16568	0.0437642	9.79796	204.124	20.8333	0.00990767	239.472	3.13188	0.0130783	0.000153914
Cucsa.261210	scaffold02248	1516	3342	1827	4-coumarate: CoA ligase	GO: 0008152; GO: 0003824	K01904	0.0437238	5.07596	87.9251	1.22474	91.4476	74.6667	0.00853207	107.284	1758.03	16.3867	0.00149909
Cucsa.268990	scaffold02444	170608	174010	3403	Glycosyltransferase family protein	GO: 0016757	-	0.164321	3.21182	43.3649	8.57321	107.778	12.5714	0.0458535	126.441	1615.01	12.7728	0.00331031
Cucsa.272540	scaffold02500	1037559	1039983	2425	Wall-associated kinase	GO: 0004674; GO: 0005524; GO: 0005515; GO: 0004672; GO: 0005509; GO: 0016021; GO: 0006468	-	0.592949	10.4484	63.3321	22.0454	249.848	11.3333	0.0253281	293.114	1680.78	5.7342	0.0339671
Cucsa.274720	scaffold02541	55549	59039	3491	Nitrate reductase	GO: 0009055; GO: 0020037; GO: 0030151; GO: 0055114; GO: 0016491	K00360	0.503419	6.83096	284.754	26.9444	235.151	8.72727	0.043119	275.872	10879.1	39.4353	6.49922e-05
Cucsa.283570	scaffold02653	639577	641212	1636	B-box type zinc finger protein with CCT domain	GO: 0005515; GO: 0005622; GO: 0008270	-	21.9728	221.176	31.3696	551.135	3568.09	6.47407	0.0442024	4185.98	561.651	0.134174	0.0153479
Cucsa.303410	scaffold02951	1358717	1361972	3256	Beta-hydroxylase	GO: 0005506; GO: 0006633; GO: 0055114; GO: 0016491	-	0.0736026	2.26331	51.0063	3.67423	72.6682	19.7778	0.0443615	85.2522	1817.54	21.3195	0.000644268
Cucsa.311650	scaffold02995	1179347	1179917	571	-	-	-	0.139901	18.5615	134.651	1.22474	104.512	85.3333	0.00555881	122.61	841.433	6.86268	0.0227443
Cucsa.312820	scaffold02995	2114618	2118636	4019	Xyloglucan endotransglucosylase/hydrolase	GO: 0048046; GO: 0016762; GO: 0004553; GO: 0005618; GO: 0006073; GO: 0005975	K08235	0.337899	4.94461	60.7619	20.8207	195.959	9.41176	0.0423371	229.894	2672.54	11.6251	0.0041341
Cucsa.325760	scaffold03132	57998	60785	2788	-	GO: 0006950	-	229.45	2310.81	479.387	9807.76	63529.1	6.47744	0.0422953	74530.5	14626.9	0.196254	0.0433679
Cucsa.342000	scaffold03356	4415083	4417570	2488	Cytochrome P450 CYP2	GO: 0009055; GO: 0020037; GO: 0016705; GO: 0005506; GO: 0055114	-	0.0642149	7.08873	74.6492	2.44949	173.914	71	0.00200591	204.031	2032.59	9.9622	0.0068278
Cucsa.343030	scaffold03356	5302883	5303716	834	Gibberellin regulated protein	-	-	7.47111	143.165	21.5031	95.5301	1177.39	12.3248	0.0106629	1381.28	196.265	0.142089	0.0197191
Cucsa.349200	scaffold03487	489567	490646	1080	Integrase-type DNA-binding superfamily protein	GO: 0006355; GO: 0003700	-	1.47932	22.8471	220.372	24.4949	243.316	9.93333	0.0331292	285.451	2604.68	9.12479	0.00867334
Cucsa.351860	scaffold03513	145	648	504	Cinnamoyl coa reductase	GO: 0006694; GO: 0003854	-	0.158499	57.1726	381.187	1.22474	284.141	232	0.00016675	333.346	2102.54	6.30738	0.025701
Cucsa.352360	scaffold03533	227379	228967	1589	HXXXD-type acyl-transferase family protein	GO: 0016747	-	0.201091	7.76428	62.5538	4.89898	121.658	24.8333	0.0152908	142.726	1087.81	7.62167	0.0162696
Cucsa.368590	scaffold03639	396999	397880	882	Protein of unknown function	-	-	3.62283	127.958	5.19137	48.9898	1112.88	22.7167	0.00236412	1305.6	50.1101	0.0383808	0.000378491
Cucsa.383730	scaffold03882	831819	833947	2129	2-oxoglutarate (2OG) and Fe(II)-dependent oxygenase superfamily protein	GO: 0016706; GO: 0055114; GO: 0016491	-	1.0506	5284.29	144.678	34.2929	110937	3235	8.75634e-10	130149	3370.95	0.0259008	6.6016e-05
Cucsa.383780	scaffold03882	896558	897540	983	AT-hook motif nuclear-localized protein	-	-	1.95036	339.209	70.3549	29.3939	3288.03	111.861	2.38502e-05	3857.42	756.872	0.196212	0.0446973
Cucsa.388110	scaffold03967	555015	555592	578	Potato inhibitor I-type family protein; Serine protease inhibitor	GO: 0009611; GO: 0004867	-	0.138207	370.602	63.3743	1.22474	2112.28	1724.67	1.58094e-07	2478.06	400.881	0.161772	0.0269129
Cucsa.396090	scaffold04100	1417336	1421626	4291	Glutamate receptor	GO: 0006810; GO: 0030288; GO: 0005215	-	0.0186165	1.94896	0.133384	1.22474	82.4662	67.3333	0.0117629	96.7469	6.26377	0.0647439	0.015573
Cucsa.026910	scaffold00370	60943	65497	4555	Cyclic nucleotide gated channel	-	-	0	0.872553	6.24076	0	39.1918	Inf	0.0412107	45.9787	311.1	6.76618	0.0314721
Cucsa.049830	scaffold00551	2146	3871	1726	4-coumarate: CoA ligase	GO: 0008152; GO: 0003824	K01904	0	7.6757	66.3761	0	130.639	Inf	0.000893514	153.262	1253.8	8.18072	0.0130097
Cucsa.056100	scaffold00602	307436	308701	1266	Ankyrin repeat family protein	GO: 0005515	-	0	32.3096	233.732	0	403.349	Inf	1.31801e-05	473.198	3238.37	6.84358	0.0198736
Cucsa.090950	scaffold00894	2065038	2066436	1399	F-box family protein	GO: 0005515	-	0	3.96548	28.8425	0	54.7053	Inf	0.0164721	64.1786	441.596	6.88073	0.0265218
Cucsa.097040	scaffold00919	2434448	2434658	211	Senescence-associated gene	GO: 0006950	-	0	68.2819	1391.09	0	142.07	Inf	0.000656999	166.673	3212.27	19.2729	0.000808912
Cucsa.102730	scaffold00927	1699453	1699685	233	-	-	-	0	115.496	1591.36	0	265.361	Inf	6.31981e-05	311.314	4057.88	13.0347	0.00278403
Cucsa.133220	scaffold01037	958898	959642	745	Pathogenesis-related protein	GO: 0050832; GO: 0042742	-	0	44.235	602.951	0	324.966	Inf	2.95035e-05	381.24	4916.01	12.8948	0.00284374
Cucsa.153430	scaffold01124	541661	543298	1638	Peroxidase	GO: 0006979; GO: 0020037; GO: 0004601; GO: 0055114	K00430	0	2.52752	43.6774	0	40.8248	Inf	0.0371034	47.8945	782.971	16.3478	0.00191436
Cucsa.153620	scaffold01124	651035	655540	4506	Lipoxygenase	GO: 0016702; GO: 0046872; GO: 0005515; GO: 0055114	-	0	7.01958	42.9537	0	311.902	Inf	3.44115e-05	365.914	2118.2	5.78879	0.0325485
Cucsa.174070	scaffold01219	11464	13149	1686	ARM repeat superfamily protein	GO: 0000151; GO: 0016567; GO: 0004842	-	0	3.58512	50.9773	0	59.6043	Inf	0.0127421	69.926	940.609	13.4515	0.00321163
Cucsa.195750	scaffold01352	88712	90779	2068	Peroxidase superfamily protein	GO: 0006979; GO: 0020037; GO: 0004601; GO: 0055114	-	0	13.6134	204.344	0	277.609	Inf	5.33197e-05	325.683	4624.75	14.2002	0.00209903
Cucsa.302870	scaffold02951	924509	925516	1008	Thaumatin	-	-	0	4.68224	300.653	0	46.5403	Inf	0.026123	54.5997	3316.66	60.7451	1.75496e-05
Cucsa.327420	scaffold03158	50794	54558	3765	SOUL heme-binding family protein	-	-	0	8.753	51.5595	0	324.966	Inf	2.95035e-05	381.24	2124.46	5.5725	0.0360934
Cucsa.363830	scaffold03611	1422230	1424489	2260	Integrase-type DNA-binding superfamily protein	GO: 0006355; GO: 0003700	-	0	1.83189	26.5914	0	40.8248	Inf	0.0371034	47.8945	657.696	13.7322	0.00343527
Cucsa.383620	scaffold03882	618357	620272	1916	MYB domain protein	GO: 0003677	K09422	0	2.24723	13.8905	0	42.4578	Inf	0.0334778	49.8103	291.265	5.84749	0.0457675
Cucsa.399980	scaffold04216	1481	1998	518	Disease resistance-responsive (dirigent-like protein) family protein	-	-	0	23.9773	227.429	0	122.474	Inf	0.00112964	143.683	1289.29	8.97314	0.00991385
