# Supplementary material for: Transcriptome and miRNA analyses of the response to Corynespora cassiicola in cucumber
Source: Sci Rep. 2018 May 17;8:7798. doi: 10.1038/s41598-018-26080-6 (PMC5958113; doi:10.1038/s41598-018-26080-6)
Supplement: Supplementary file 3 — Dataset 3 [file 41598_2018_26080_MOESM3_ESM.xlsx]

## Sheet: Sheet1
Table S3 MiRNAs conservative analysis
rep seqs	ath	bra	cpa	gra
miR156g	-	bra-miR156c-5p(4)	cpa-miR156c(4)	-
miR166i	-	-	-	-
miR168	ath-miR168b-5p(3)	bra-miR168c-5p(3)	-	-
miR319b	ath-miR319a(3)	bra-miR319-3p(3)	cpa-miR319(4)	-
miR319d	ath-miR319c(3)	bra-miR319-3p(5)	cpa-miR319(4)	-
miR394a	ath-miR394b-5p(2)	-	cpa-miR394a(2)	-
miR156b	ath-miR157a-5p(2)	bra-miR157a(2)	cpa-miR156e(2)	gra-miR157b(2)
miR156e	ath-miR157a-5p(4)	bra-miR157a(4)	cpa-miR156e(4)	gra-miR157b(4)
miR159a	ath-miR159a(2)	bra-miR159a(2)	cpa-miR159a(2)	-
miR159b	ath-miR159c(4)	-	cpa-miR159b(5)	-
miR160c	ath-miR160c-5p(2)	bra-miR160a-5p(2)	cpa-miR160a(2)	-
miR162	ath-miR162a-3p(2)	bra-miR162-3p(2)	cpa-miR162a(2)	-
miR164a	ath-miR164a(4)	bra-miR164b-5p(4)	cpa-miR164c(4)	-
miR164d	ath-miR164a(2)	bra-miR164a(2)	cpa-miR164c(2)	-
miR166c	ath-miR166e-3p(2)	-	cpa-miR166a(2)	-
miR166e	-	-	-	-
miR167a	ath-miR167a-5p(2)	bra-miR167b(2)	cpa-miR167b(2)	-
miR167c	ath-miR167a-5p(4)	bra-miR167b(4)	cpa-miR167c(2)	-
miR167e	-	-	-	-
miR167f	ath-miR167d(3)	bra-miR167b(4)	cpa-miR167d(3)	-
miR169d	ath-miR169i(4)	-	-	-
miR169e	ath-miR169i(2)	-	-	-
miR169g	-	-	-	-
miR169h	ath-miR169c(2)	-	-	-
miR171b	ath-miR171b-3p(2)	bra-miR171b(2)	-	-
miR171f	-	bra-miR171e(4)	cpa-miR171b(2)	-
miR171g	ath-miR171a-3p(2)	bra-miR171e(2)	cpa-miR171b(4)	-
miR171h	ath-miR170-3p(4)	bra-miR171e(4)	-	-
miR172a	ath-miR172e-3p(4)	bra-miR172c-3p(4)	cpa-miR172a(4)	-
miR172c	ath-miR172a(2)	bra-miR172b-3p(2)	-	-
miR172d	ath-miR172e-3p(2)	bra-miR172d-3p(2)	cpa-miR172a(4)	-
miR172e	ath-miR172d-3p(2)	bra-miR172c-3p(2)	-	-
miR172f	-	-	-	-
miR2111b	ath-miR2111b-5p(2)	bra-miR2111a-5p(2)	-	-
miR390a	ath-miR390b-5p(2)	bra-miR390-5p(2)	cpa-miR390b(2)	-
miR393a	ath-miR393a-5p(3)	-	cpa-miR393(3)	-
miR395c	ath-miR395e(4)	bra-miR395a-3p(4)	cpa-miR395e(3)	-
miR395e	ath-miR395e(2)	bra-miR395a-3p(2)	cpa-miR395e(3)	-
miR396a	ath-miR396b-5p(2)	bra-miR396-5p(2)	cpa-miR396(4)	-
miR396b	ath-miR396a-5p(2)	bra-miR396-5p(4)	cpa-miR396(2)	-
miR396e	ath-miR396a-5p(4)	-	cpa-miR396(4)	-
miR397	ath-miR397a(2)	-	-	-
miR398a	ath-miR398b-3p(4)	bra-miR398-3p(4)	-	-
miR398b	ath-miR398a-3p(2)	bra-miR398-3p(4)	-	gra-miR398(2)
miR399a	ath-miR399d(2)	-	-	-
miR399b	ath-miR399b(4)	-	-	-
miR399c	ath-miR399f(2)	-	-	-
miR399e	ath-miR399b(4)	-	-	-
miR408	ath-miR408-3p(2)	-	cpa-miR408(4)	-
miR854	ath-miR854b(4)	-	-	-
miR858	-	-	-	-
miR156j	-	bra-miR156c-5p(4)	cpa-miR156c(4)	-
miR169j	-	-	-	-
miR828	ath-miR828(4)	-	-	-
miR845	ath-miR845a(5)	-	-	-
miR169t	-	-	-	-
