# Supplementary material for: Transcriptome and miRNA analyses of the response to Corynespora cassiicola in cucumber
Source: Sci Rep. 2018 May 17;8:7798. doi: 10.1038/s41598-018-26080-6 (PMC5958113; doi:10.1038/s41598-018-26080-6)
Supplement: Supplementary file 4 — Dataset 4 [file 41598_2018_26080_MOESM4_ESM.xlsx]

## Sheet: Sheet1
Table S4 Annotations of 37 DEMs
miRNAs family	miRNAs name	Mature miRNAs sequence	Targets ID	Targets description	Inhibition mode
miR171	miR171h	UGAUUGAGCCGCGUCAAUAUC	Cucsa.120600	GRAS family transcription factor	Cleavage
			Cucsa.320850	GRAS family transcription factor	Cleavage
			Cucsa.201250	GRAS family transcription factor	Cleavage
			Cucsa.388290	SKU5 similar	Cleavage
	miR171b	UUGAGCCGUGCCAAUAUCACG	Cucsa.201250	GRAS family transcription factor	Translation
			Cucsa.120600	GRAS family transcription factor	Cleavage
			Cucsa.320850	GRAS family transcription factor	Cleavage
			Cucsa.201260	GRAS family transcription factor	Translation
			Cucsa.365230	GRAS family transcription factor	Translation
			Cucsa.386010	Exoribonuclease family protein	Translation
			Cucsa.126300	Riboflavin kinase/FMN hydrolase	Cleavage
	miR171g	UGAUUGAGCCGCGCCAAUAUC	Cucsa.120600	GRAS family transcription factor	Cleavage
			Cucsa.320850	GRAS family transcription factor	Cleavage
			Cucsa.201250	GRAS family transcription factor	Cleavage
			Cucsa.365230	GRAS family transcription factor	Cleavage
			Cucsa.386010	Exoribonuclease family protein	Cleavage
			Cucsa.201260	GRAS family transcription factor	Translation
			Cucsa.210380	Regulatory particle triple-A ATPase	Translation
			Cucsa.321680	Ubiquitin family protein	Cleavage
	miR171f	UGAUUGAGCCGUGCCAAUAUC	Cucsa.120600	GRAS family transcription factor	Cleavage
			Cucsa.320850	GRAS family transcription factor	Cleavage
			Cucsa.201250	GRAS family transcription factor	Cleavage
			Cucsa.201260	GRAS family transcription factor	Translation
			Cucsa.365230	GRAS family transcription factor	Cleavage
			Cucsa.332370	RNA-binding protein-related	Cleavage
			Cucsa.386010	Exoribonuclease family protein	Cleavage
miR172	miR172f	UGAAUCUUGAUGAUGCCGCAC	Cucsa.385890	-	Cleavage
			Cucsa.102550	Integrase-type DNA-binding superfamily protein	Cleavage
			Cucsa.065640	Ethylene-responsive transcription factor	Cleavage
			Cucsa.165940	Ethylene-responsive transcription factor	Cleavage
			Cucsa.367290	Integrase-type DNA-binding superfamily protein	Cleavage
			Cucsa.367290	Integrase-type DNA-binding superfamily protein	Cleavage
			Cucsa.051660	Ethylene-responsive transcription factor	Cleavage
			Cucsa.307230	Ethylene-responsive transcription factor	Cleavage
			Cucsa.051660	Ethylene-responsive transcription factor	Cleavage
			Cucsa.132000	Ribosomal protein L7Ae/L30e/S12e/Gadd45 family protein	Cleavage
			Cucsa.238390	NSP-interacting kinase	Cleavage
	miR172e	AGAAUCUUGAUGAUGCUGCAG	Cucsa.051660	Ethylene-responsive transcription factor	Cleavage
			Cucsa.385890	-	Cleavage
			Cucsa.165940	Ethylene-responsive transcription factor	Cleavage
			Cucsa.065640	Ethylene-responsive transcription factor	Cleavage
			Cucsa.102550	Integrase-type DNA-binding superfamily protein	Cleavage
			Cucsa.367290	Integrase-type DNA-binding superfamily protein	Cleavage
			Cucsa.307230	Ethylene-responsive transcription factor	Cleavage
			Cucsa.140220	Vesicle-associated membrane protein	Cleavage
			Cucsa.118330	NAC domain containing protein	Cleavage
			Cucsa.074360	S-locus lectin protein kinase family protein	Cleavage
			Cucsa.194090	ARM repeat superfamily protein	Cleavage
			Cucsa.377870	Kinesin motor family protein	Translation
	miR172a	GGAAUCUUGAUGAUGCUGCAG	Cucsa.065640	Ethylene-responsive transcription factor	Cleavage
			Cucsa.367290	Integrase-type DNA-binding superfamily protein	Cleavage
			Cucsa.307230	Ethylene-responsive transcription factor	Cleavage
			Cucsa.051660	Ethylene-responsive transcription factor	Cleavage
			Cucsa.385890	-	Cleavage
			Cucsa.102550	Integrase-type DNA-binding superfamily protein	Cleavage
			Cucsa.165940	Ethylene-responsive transcription factor	Cleavage
			Cucsa.140220	Vesicle-associated membrane protein	Cleavage
			Cucsa.074360	S-locus lectin protein kinase family protein	Cleavage
	miR172c	AGAAUCUUGAUGAUGCUGCAU	Cucsa.385890	-	Cleavage
			Cucsa.165940	Ethylene-responsive transcription factor	Cleavage
			Cucsa.051660	Ethylene-responsive transcription factor	Cleavage
			Cucsa.065640	Ethylene-responsive transcription factor	Cleavage
			Cucsa.102550	Integrase-type DNA-binding superfamily protein	Cleavage
			Cucsa.367290	Integrase-type DNA-binding superfamily protein	Cleavage
			Cucsa.307230	Ethylene-responsive transcription factor	Cleavage
			Cucsa.140220	Vesicle-associated membrane protein	Cleavage
			Cucsa.074360	S-locus lectin protein kinase family protein	Cleavage
			Cucsa.118330	NAC domain containing protein	Cleavage
			Cucsa.194090	ARM repeat superfamily protein	Cleavage
			Cucsa.377870	Kinesin motor family protein	Translation
miR408	miR408	AUGCACUGCCUCUUCCCUGGC	Cucsa.077170	Plantacyanin	Cleavage
			Cucsa.311310	P-loop containing nucleoside triphosphate hydrolases superfamily protein	Translation
miR398	miR398a	UGUGUUCUCAGGUCGCCCCUG	Cucsa.091240	DNA polymerase zeta	Translation
miR477	miR477b	CUCUCCCUCAAAGGCUUCUG	Cucsa.196250	GRAS family transcription factor family protein	Cleavage
			Cucsa.240710	FKBP-like peptidyl-prolyl cis-trans isomerase family protein	Cleavage
			Cucsa.257250	ATPase family associated with various cellular activities (AAA)	Cleavage
			Cucsa.079350	Regulator of chromosome condensation (RCC1) family with FYVE zinc finger domain	Translation
			Cucsa.041670	P-loop containing nucleoside triphosphate hydrolases superfamily protein	Translation
miR399	miR399b	UGCCAAAGGAGAGUUGCCCUA	Cucsa.053570	Phosphate transporter	Cleavage
			Cucsa.175530	Laccase	Translation
			Cucsa.132540	Ankyrin repeat family protein with DHHC zinc finger domain	Cleavage
	miR399g	AGGGCUUCUCUCCAUUGGCAGG	Cucsa.388090	-	Cleavage
			Cucsa.345730	7-deoxyloganetin glucosyltransferase	Translation
			Cucsa.345720	7-deoxyloganetin glucosyltransferase	Translation
			Cucsa.094240	Ribosomal protein L23/L15e family protein	Cleavage
			Cucsa.365150	Tetratricopeptide repeat (TPR)-like superfamily protein	Cleavage
			Cucsa.129240	Mannose-6-phosphate isomerase	Cleavage
			Cucsa.172080	NAD(P)-binding Rossmann-fold superfamily protein	Cleavage
			Cucsa.067570	GTP-binding family protein	Cleavage
			Cucsa.242250	-	Cleavage
miR156	miR156e	UUGACAGAAGAUAGAGGGCAC	Cucsa.054050	Squamosa promoter-binding protein-like	Cleavage
			Cucsa.349620	Squamosa promoter-binding protein-like	Cleavage
			Cucsa.242790	Squamosa promoter binding protein-like	Cleavage
			Cucsa.126820	Squamosa promoter binding protein-like	Cleavage
			Cucsa.259800	Squamosa promoter binding protein-like	Cleavage
			Cucsa.392170	Squamosa promoter-binding protein-like	Cleavage
			Cucsa.157230	Squamosa promoter-binding protein-like	Cleavage
			Cucsa.113410	Squamosa promoter-binding protein-like	Cleavage
			Cucsa.198630	Squamosa promoter-binding protein-like	Cleavage
			Cucsa.291270	Cationic amino acid transporter	Cleavage
			Cucsa.342500	Mannose-binding lectin superfamily protein	Cleavage
			Cucsa.196000	Squamosa promoter binding protein-like	Cleavage
			Cucsa.365980	Prolamin-like	Cleavage
	miR156b	UUGACAGAAGAUAGAGAGCAC	Cucsa.054050	Squamosa promoter-binding protein-like	Cleavage
			Cucsa.349620	Squamosa promoter-binding protein-like	Cleavage
			Cucsa.242790	Squamosa promoter binding protein-like	Cleavage
			Cucsa.126820	Squamosa promoter binding protein-like	Cleavage
			Cucsa.259800	Squamosa promoter binding protein-like	Cleavage
			Cucsa.392170	Squamosa promoter-binding protein-like	Cleavage
			Cucsa.157230	Squamosa promoter-binding protein-like	Cleavage
			Cucsa.113410	Squamosa promoter-binding protein-like	Cleavage
			Cucsa.198630	Squamosa promoter-binding protein-like	Cleavage
			Cucsa.291270	Cationic amino acid transporter	Cleavage
			Cucsa.196000	Squamosa promoter binding protein-like	Cleavage
			Cucsa.303890	NAD(P)-binding Rossmann-fold superfamily protein	Cleavage
			Cucsa.350960	-	Cleavage
			Cucsa.365980	Prolamin-like	Cleavage
			Cucsa.364090	Pseudouridine synthase family protein	Cleavage
			Cucsa.228810	Cytochrome P450	Cleavage
	miR156j	GUUGACAGAAGAGAGUGAGCAC	Cucsa.349620	Squamosa promoter-binding protein-like	Cleavage
			Cucsa.350960	-	Cleavage
			Cucsa.242790	Squamosa promoter binding protein-like	Cleavage
			Cucsa.126820	Squamosa promoter binding protein-like	Cleavage
			Cucsa.259800	Squamosa promoter binding protein-like	Cleavage
			Cucsa.392170	Squamosa promoter-binding protein-like	Cleavage
			Cucsa.157230	Squamosa promoter-binding protein-like	Cleavage
			Cucsa.113410	Squamosa promoter-binding protein-like	Cleavage
			Cucsa.198630	Squamosa promoter-binding protein-like	Cleavage
			Cucsa.181930	-	Translation
	miR156g	UGACAGAAGAGAGGGAGCAC	Cucsa.198630	Squamosa promoter-binding protein-like	Cleavage
			Cucsa.113410	Squamosa promoter binding protein-like	Cleavage
			Cucsa.242790	Squamosa promoter binding protein-like	Cleavage
			Cucsa.157230	Squamosa promoter-binding protein-like	Cleavage
			Cucsa.392170	Squamosa promoter-binding protein-like	Cleavage
			Cucsa.259800	Squamosa promoter binding protein-like	Cleavage
			Cucsa.349620	Squamosa promoter-binding protein-like	Cleavage
			Cucsa.196000	Squamosa promoter binding protein-like	Cleavage
			Cucsa.126820	Squamosa promoter binding protein-like	Cleavage
			Cucsa.350960	-	Cleavage
			Cucsa.054050	Squamosa promoter-binding protein-like	Translation
			Cucsa.397980	Putative beta-catenin-Tcf/Lef signaling pathway component DRCTNNB1A	Cleavage
			Cucsa.085180	AIG2-like (avirulence induced gene) family protein	Cleavage
			Cucsa.291270	Cationic amino acid transporter	Translation
			Cucsa.194090	ARM repeat superfamily protein	Cleavage
			Cucsa.157060	DNA binding; ATP binding	Translation
			Cucsa.105520	Phox (PX) domain-containing protein	Translation
miR7130	miR7130	GUUUGGAAUGUGCGAGAUGUGUGC	Cucsa.232550	Peptidase S24/S26A/S26B/S26C family protein	Translation
miR164	miR164d	UGGAGAAGCAGGGCACGUGCA	Cucsa.338700	NAC domain containing protein	Cleavage
			Cucsa.112890	NAC domain containing protein	Cleavage
			Cucsa.122890	NAC domain transcriptional regulator superfamily protein	Cleavage
			Cucsa.032500	NAC domain transcriptional regulator superfamily protein	Cleavage
			Cucsa.040380	NAC domain containing protein	Cleavage
			Cucsa.197830	NAC domain containing protein	Cleavage
	miR164b	UGGAGAGGCAGGGCACAUGCU	Cucsa.040380	NAC domain containing protein	Cleavage
			Cucsa.122890	NAC domain transcriptional regulator superfamily protein	Cleavage
			Cucsa.112890	NAC domain containing protein	Cleavage
			Cucsa.264040	Zinc finger (C3HC4-type RING finger) family protein	Cleavage
			Cucsa.338700	NAC domain containing protein	Cleavage
			Cucsa.032500	NAC domain transcriptional regulator superfamily protein	Cleavage
miR169	miR169e	UAGCCAAGGAUGACUUGCCUG	Cucsa.241980	Nuclear factor Y	Cleavage
			Cucsa.124060	ABC-2 type transporter family protein	Cleavage
			Cucsa.128030	NB-ARC domain-containing disease resistance protein	Translation
	miR169t	UGAGCCAAGAAUGACUUGCCGGC	Cucsa.241980	Nuclear factor Y	Cleavage
			Cucsa.143360	Nuclear factor Y	Cleavage
			Cucsa.124180	Nuclear factor Y	Cleavage
			Cucsa.280850	2-oxoglutarate (2OG) and Fe(II)-dependent oxygenase superfamily protein	Translation
			Cucsa.370500	High-affinity nickel-transport family protein	Cleavage
			Cucsa.049540	Hydroxyproline-rich glycoprotein family protein	Cleavage
	miR169h	CAGCCAAGGAUGACUUGCCGG	Cucsa.241980	Nuclear factor Y	Cleavage
			Cucsa.124060	ABC-2 type transporter family protein	Cleavage
			Cucsa.124180	Nuclear factor Y	Cleavage
			Cucsa.055300	Gamma-tubulin comolex protein	Cleavage
	miR169j	UAGCCAAAAAUGACUUGCCUGC	Cucsa.241980	Nuclear factor Y	Cleavage
miR1863	miR1863	AGCUCUGAUACCAUGUUAGAUUUG	Cucsa.185890	Serine/Threonine-protein kinase	Cleavage
			Cucsa.352100	P-loop containing nucleoside triphosphate hydrolases superfamily protein	Cleavage
			Cucsa.048040	Asymmetric leaves 2-like	Translation
			Cucsa.108820	Cysteine-rich RLK (RECEPTOR-like protein kinase)	Cleavage
			Cucsa.237630	Dynamin-like protein	Translation
miR396	miR396b	UUCCACAGCUUUCUUGAACUG	Cucsa.308000	SNF2 domain-containing protein/helicase domain-containing protein/F-box family protein	Cleavage
			Cucsa.326060	AZA-guanine resistant	Cleavage
			Cucsa.386750	-	Cleavage
			Cucsa.204950	PPR repeat family	Cleavage
			Cucsa.383810	-	Cleavage
			Cucsa.167080	Zinc ion binding	Cleavage
			Cucsa.054120	Translocase of outer membrane 20 kDa subunit	Cleavage
			Cucsa.098530	Anthranilate phosphoribosyltransferase	Cleavage
			Cucsa.117300	Growth-regulating factor	Cleavage
			Cucsa.378420	Growth-regulating factor	Cleavage
			Cucsa.017410	Growth-regulating factor	Cleavage
			Cucsa.192190	Growth-regulating factor	Cleavage
			Cucsa.058660	Tetratricopeptide repeat (TPR)-like superfamily protein	Cleavage
			Cucsa.349750	Tetratricopeptide repeat (TPR)-like superfamily protein	Cleavage
			Cucsa.058660	Tetratricopeptide repeat (TPR)-like superfamily protein	Cleavage
			Cucsa.395430	Growth-regulating factor	Cleavage
			Cucsa.257800	Growth-regulating factor	Cleavage
			Cucsa.395430	Growth-regulating factor	Cleavage
			Cucsa.192140	Beta subunit; Coatomer	Cleavage
			Cucsa.363680	Sequence-specific DNA binding transcription factors	Translation
			Cucsa.252980	Transducin/WD40 repeat-like superfamily protein	Cleavage
			Cucsa.104280	-	Cleavage
			Cucsa.119860	Tetratricopeptide repeat (TPR)-like superfamily protein	Cleavage
			Cucsa.141640	Growth-regulating factor	Cleavage
	miR396a	UUCCACAGCUUUCUUGAACUU	Cucsa.058660	Tetratricopeptide repeat (TPR)-like superfamily protein	Cleavage
			Cucsa.386750	-	Cleavage
			Cucsa.204950	PPR repeat family	Cleavage
			Cucsa.167080	Zinc ion binding	Cleavage
			Cucsa.308000	SNF2 domain-containing protein / helicase domain-containing protein / F-box family protein	Cleavage
			Cucsa.104280	-	Cleavage
			Cucsa.349750	Tetratricopeptide repeat (TPR)-like superfamily protein	Cleavage
			Cucsa.098530	Anthranilate phosphoribosyltransferase	Cleavage
			Cucsa.119860	Tetratricopeptide repeat (TPR)-like superfamily protein	Cleavage
			Cucsa.192140	Beta subunit; Coatomer	Cleavage
			Cucsa.326060	AZA-guanine resistant	Cleavage
			Cucsa.383810	-	Cleavage
			Cucsa.054120	Translocase of outer membrane 20 kDa subunit	Cleavage
			Cucsa.192190	Growth-regulating factor	Cleavage
			Cucsa.117300	Growth-regulating factor	Cleavage
			Cucsa.192190	Growth-regulating factor	Cleavage
			Cucsa.378420	Growth-regulating factor	Cleavage
			Cucsa.017410	Growth-regulating factor	Cleavage
			Cucsa.395430	Growth-regulating factor	Cleavage
			Cucsa.257800	Growth-regulating factor	Cleavage
			Cucsa.395430	Growth-regulating factor	Cleavage
			Cucsa.363680	Sequence-specific DNA binding transcription factors	Translation
			Cucsa.252980	Transducin/WD40 repeat-like superfamily protein	Cleavage
			Cucsa.141640	Growth-regulating factor 5	Cleavage
miR395	miR395e	CUGAAGUGUUUGGGGGAACUC	Cucsa.254710	ATP sulfurylase 1	Cleavage
			Cucsa.386770	ATP sulfurylase 1	Cleavage
			Cucsa.034540	Slufate transporter 2	Cleavage
			Cucsa.343020	GAST1 protein homolog 1	Cleavage
			Cucsa.120550	Plant protein of unknown function	Cleavage
			Cucsa.152120	IAP-like protein	Translation
	miR395c	UUGAAGUGUUUGGGGGAACUC	Cucsa.254710	ATP sulfurylase	Cleavage
			Cucsa.386770	ATP sulfurylase	Cleavage
			Cucsa.034540	Slufate transporter	Cleavage
			Cucsa.128960	Disease resistance family protein / LRR family protein	Translation
			Cucsa.090310	MYB domain protein	Translation
			Cucsa.131880	Plant Tudor-like RNA-binding protein	Cleavage
			Cucsa.095180	Exocyst subunit exo70 family protein	Cleavage
			Cucsa.094660	NB-ARC domain-containing disease resistance protein	Cleavage
miR828	miR828	UCUUGCUCAAAUGAGUAUUCCA	Cucsa.340790	MYB domain protein	Cleavage
			Cucsa.069500	MYB domain protein	Cleavage
			Cucsa.385790	Alpha-L-fucosidase	Cleavage
			Cucsa.342740	GTP1/OBG family protein	Cleavage
			Cucsa.266200	RAP domain	Cleavage
			Cucsa.234890	Subtilase family protein	Translation
			Cucsa.109090	Arginine decarboxylase	Cleavage
			Cucsa.343160	Subtilisin-like serine endopeptidase family protein	Translation
miR319	miR319b	UUGGACUGAAGGGAGCUCCC	Cucsa.143760	-	Cleavage
			Cucsa.283050	-	Cleavage
			Cucsa.364400	MYB-like DNA-binding domain	Cleavage
			Cucsa.094180	MYB-like HTH transcriptional regulator family protein	Cleavage
			Cucsa.303690	-	Cleavage
			Cucsa.384890	TCP family transcription factor	Cleavage
	miR319d	UUGGACUGAAGGGAGCUCCU	Cucsa.143760	-	Cleavage
			Cucsa.283050	-	Cleavage
			Cucsa.364400	MYB transcription factor	Cleavage
			Cucsa.364400	MYB-like HTH transcriptional regulator family protein	Cleavage
			Cucsa.132200	Glycosyl hydrolase superfamily protein	Cleavage
			Cucsa.047860	Tersinte branched 1; Cycloidea and PCF transcription factor	Cleavage
			Cucsa.111880	Tersinte branched 1; Cycloidea and PCF transcription factor	Cleavage
			Cucsa.103770	Glycosyl hydrolase family protein	Translation
			Cucsa.047860	Tersinte branched 1; Cycloidea and PCF transcription factor	Cleavage
			Cucsa.384890	TCP family transcription factor	Cleavage
			Cucsa.273460	TCP family transcription factor	Cleavage
			Cucsa.122730	TCP family transcription factor	Cleavage
miR167	miR167e	UCAAGCUGCCAGCAUGAUCUA	Cucsa.173450	Auxin response factor	Cleavage
			Cucsa.152170	Auxin response factor	Cleavage
			Cucsa.047990	Auxin response factor	Cleavage
			Cucsa.160570	Homeodomain-like superfamily protein	Cleavage
			Cucsa.349440	GYF domain-containing protein	Cleavage
miR390	miR390a	AAGCUCAGGAGGGAUAGCGCC	Cucsa.164200	Leucine-rich repeat protein kinase family protein	Cleavage
			Cucsa.395460	P-loop containing nucleoside triphosphate hydrolases superfamily protein	Cleavage
			Cucsa.166070	Cytokinin oxidase/dehydrogenase	Cleavage
