# Supplementary material for: Transcriptome and miRNA analyses of the response to Corynespora cassiicola in cucumber
Source: Sci Rep. 2018 May 17;8:7798. doi: 10.1038/s41598-018-26080-6 (PMC5958113; doi:10.1038/s41598-018-26080-6)
Supplement: Supplementary file 5 — Dataset 5 [file 41598_2018_26080_MOESM5_ESM.xlsx]

## Sheet: Sheet1
Table S5 Primers used for quantitative real-time PCR
Name	Sequence (5' to 3')
ITS-F	CCATTGATGGGAATTGCTCTG
ITS-R	CCTGCTCCGACTTTGTTGAGT
Actin-F	TGCTGGATTCTGGTGATGGTGTGA
Actin-R	AGGTCCAAACGGAGAATGGCATGA
U6-F	GGGGACATCCGATAAAATT
U6-R	TGTGCGTGTCATCCTTGC
Cucsa.004570-F	TACCGGACGGTAACTTGGACTG
Cucsa.004570-R	ACGAACGGATGAAAGTGCGTTG
Cucsa.089960-F	TGCATGACGGGCTTGAACAGAG
Cucsa.089960-R	TTTCCGCCGATGAGTCTTCTCC
Cucsa.343030-F	TCGTCTGTCTTCTTGCGTCCTC
Cucsa.343030-R	AGCTGCAACACCAACGACCATC
Cucsa.121500-F	GGATTACGAAGAACAGGGAAGAGC
Cucsa.121500-R	CTGCGCAATCTTTGACCACCTG
Cucsa.147540-F	ACTTTCACCGATGTTGAGCAGTTC
Cucsa.147540-R	ACAAGCGCAAAGAGACCTGTAGC
Cucsa.339710-F	TTAACGGAACTTTCGAGCTCTGG
Cucsa.339710-R	TGGTGGCCACATCCTTTACAGAC
Cucsa.254730-F	GGAAACCGATGCGGAAGAAGAG
Cucsa.254730-R	TGATCATCACGTGCCTCAGCTC
Cucsa.017550-F	CAGCGCTGTTCCGTTTGATTGG
Cucsa.017550-R	TCCACCAAGGATGCACATCATCTC
Cucsa.124480-F	TCACAGCTTTGTGTCAAGGCAAG
Cucsa.124480-R	TGGAGCACCGTTCCACTCTTTC
Cucsa.261210-F	AGTGGCTCCTGCTGAACTAGAG
Cucsa.261210-R	CATCCGGCATACCAATAACAGCAG
Cucsa.092350-F	TCTTAAATCCCAAGGCTCGACGTG
Cucsa.092350-R	GTTGTTCTCTGTCGCCTTTGCC
Cucsa.152090-F	ACTCACGAGACTGGACATTTATGC
Cucsa.152090-R	ACCGAAATACCCTTTGCTTGGG
Cucsa.133220-F	GTGGACGTTGTTTGAGGGTGAC
Cucsa.133220-R	TCTAAATCTAGCCCTCCATTTGCG
Cucsa.302870-F	TGGCGGACGACGACTTAATCAG
Cucsa.302870-R	GCCCAAATACGAGCAGCAACAG
Cucsa.043900-F	TCTGGAACCTCGTTCACGTACC
Cucsa.043900-R	ACTTCATCCCTGCGTCCATTTG
Cucsa.153390-F	CCGATCTCGTTGCTCTATCAGGTG
Cucsa.153390-R	ATGGGTGAGTCATCTGCGTTTGG
Cucsa.342000-F	TCCAAGCCATTGTGAAGGAAACG
Cucsa.342000-R	TGAGGGACTGACAATGGTCCTG
Cucsa.320850-F	AGGCCGTTGCAGTAAACTTCCC
Cucsa.320851-R	AGAGACGGAAGCATTGCTGGTTG
Cucsa.165940-F	GCGTCGTCGGAATTGGTAACTC
Cucsa.165940-R	ATTGGAGACGACCCAGAATCCC
Cucsa.077170-F	CGTGCCGGTGATATTCTCCTGTTC
Cucsa.077170-R	GTTCACCACCACCACGTTATGC
Cucsa.040380-F	TCTCCAAAGGAGGACTGGGTTCTG
Cucsa.040380-R	ACCCAATGGTGTCGTTGTAGCAG
Cucsa.254710-F	ACACCAAGGCAGATGATGTTCCAC
Cucsa.254710-R	AACACCATCCTCGAGCACCTTC
Cucsa.047990-F	CTGGATTTCCCTCTTTCCATGGTC
Cucsa.047990-R	GCATCCATGGTGCAACTCCAATTC
Cucsa.164200-F	ATGGAGGAAGGAGATGCTTGCG
Cucsa.164200-R	TTGGCTGGTATGCTGTCAGTGC
Cucsa.098530-F	ACTGGTGCTTCGATACTTGCTG
Cucsa.098530-R	CTCGAACGGTTTCCTTGCTTGG
miR171f	TGATTGAGCCGTGCCAATATC
miR172c	GCAGAATCTTGATGATGCTGCAT
miR408	ATGCACTGCCTCTTCCCTGG
miR164d	TGGAGAAGCAGGGCACGT
miR395c	GGGGTTGAAGTGTTTGGGGGAACT
miR167e	GTCAAGCTGCCAGCATGATCTAA
miR390a	AAGCTCAGGAGGGATAGCGC
miR396b	GGGTTCCACAGCTTTCTTGAACT
Novel-miR1	GGGCCTCTTTGTTGACTTTGAATTCGAG
Novel-miR2	GGGGCCTTCGAAATGTAAAACTAAAAGTGT
Novel-miR3	GGGGCCCCTTAATATATTGTAATATGACCGT
Novel-miR4	GGGGGGCATACTCTAGAACAATCTCTCT
Novel-miR5	GGGGGGGATAGTGGAAAGAAATATGAGATT
Novel-miR6	GGGCTGAGTGTGTGTGTGTGAGAG
Novel-miR7	GGGGCCCACAAAATGGACAAACTAT
