# Supplementary material for: Transcriptome and miRNA analyses of the response to Corynespora cassiicola in cucumber
Source: Sci Rep. 2018 May 17;8:7798. doi: 10.1038/s41598-018-26080-6 (PMC5958113; doi:10.1038/s41598-018-26080-6)
Supplement: Supplementary file 6 — Dataset 6 [file 41598_2018_26080_MOESM6_ESM.xlsx]

## Sheet: Sheet1
Table S6 Pre-miRNA sequences of known and novel miRNAs
miRNAs name	pre-miRNA sequences
miR171h	UGAAGGUAUUGACGUGUCUCAAUUUGAAAGGUACAUGGUUUAAUGUUUGCUAAAAAAAUUGGGAAAAUUAUUAAUUUGUGUUAGGGCUUAGCCGUGUGUGUUUUCUGAUUGAGCCGCGUCAAUAUCUCUUCUCAAA
miR171b	UUAACGGGAUAUUGGUGCGGUUCAAUAAAAAGGUAAUACUCAAAAUAAGCGUUGGGUUUUGCUUUUUGAUUGAGCCGUGCCAAUAUCACGUGUCAACGA
miR171g	AAGCGAUGUUGGGGCAGUUCAAUCUCAAGGCCGAGUUUUGUUUUCUUCAAUUCCUCUCUAAAAUUCUGUCUCUUUGAUUGAGCCGCGCCAAUAUCACUUAACUUU
miR171f	CUCUGAUAUUGGCCCGGUUCACUCAAAUACAUAACAUAUUCAUCAUUUACGUUAUAUUUGAUUGAGCCGUGCCAAUAUCUCAGUAUACU
miR172f	GCUAAUGCAGCAUCAUCAAGAUUCUCAAUCAAAAUCAUCUUCCAAACAAAUCAAUCCCACAAAAACAAAAUUUUAAAAAACAAAUAAUUAGGGUUUCCUUUCUUUUUUCUUUAUUUAUUUCUUAUUUUGUUGUGAAUCUUGAUGAUGCCGCACAAGCAAAUUA
miR172e	GCUAUUGCUGCAUCUUCAAGAUUCACAAGUUUUUUUUUUCUUGUUUGCCCUAAACCCCCUUGAGAAUCUUGAUGAUGCUGCAGUGGCAAUUA
miR172a	UCCGACGGAGCAUCAUCAAGAUUCACAUGAAAUUUCAUUCGACUUCGCCGGAGAUUGAAGAAAUUUUAAAAAAUAUAAAAAGUUAAAAAAAGAAUCAGCAGUCGGCCUCGUGGGAGAUAUUGAUCUAAUUUCCAAUUGACAUGGGAAUCUUGAUGAUGCUGCAGCGGCAAUCAA
miR172c	GCGGGUGUAGCAUCUUCAAGAUUCACAACAUAUGCAAAUAUUAUCGAAAUAAAAAUAAUAUGAUGCUCAAAAAUCUCAACUUGAGAAUCUUGAUGAUGCUGCAUCAGCAAUCAA
miR408	GAGCAGCGGGGAACAGACAGAGCAUGAAUGGAGUCCUCAACAGUCUCAAAAUCAAAUCAACACAUACCUUUUACCCUUUUAUCUUCCUGUUGUGCCUCUACUCAUGCACUGCCUCUUCCCUGGCUGCCCCUUAU
miR398a	CCUACAUGGUCGUCCUGAGAAUACAUGUCACUGUAUUGUCUGAAUAACAUUCAGCAAGUAACAUUCAACAUGUGUUCUCAGGUCGCCCCUGCAGGCUUUU
miR477b	UUCCUUUUGCUUUCUCUCCCUCAAAGGCUUCUGGCAACAAUGACAUUCGAACGUAAUUUGUUGUAUUCACGUAUGUCUGAGGCCUUAGGGGAGAGUACGUGAAAG
miR399b	GUCUUAGGGCAAUCUCUUUCUUGGCAGGUUCUUGGCUUUUUACAUUAUUCAUCACAAUACACAUAUAUAUGUGUGUAUAUAUAUUUAUCAUAAUAUUUAUUGUUUUUAUAUCAUUCCCUAUAUAACUUGCCAAAGGAGAGUUGCCCUAUGACUGCUAU
miR399g	AGGGCUUCUCUCCAUUGGCAGGCAUAAUGACUUAGACUUUCAUGUUCUGCCAAAGGAGAGUUGCCCUUC
miR156e	ACCUAUGUUGUUGACAGAAGAUAGAGGGCACAGACGAUGAAAUGCAUAUUUGGUGCAUCUCAAUCUUUUGUGCUCUCUAUACUUCUGUCAUCACCUUUUCA
miR156b	UAUAUGUUGUUGACAGAAGAUAGAGAGCACAGAUGAUGAUAUGCAAAAAUUUCAUCAAUCAUUAUUAUUAAUAUCAUUCUUUGUUUUUUAGGGUUUAGAACUUUAGAGAGAGACAUUAUUAUCCUUAUCACUAUGCAUUUCACUCCAUUUGUGCUCUCUAUGCUUCUGUCAUCACUCUCUUC
miR156j	GUUGACAGAAGAGAGUGAGCACACAGAGGCUUUUGGUAUAAUAAUAUGCCAUUGCUCUUGUGUGCUCACUUCUCUUUCUGUCAGUUU
miR156g	CAAGGAAGGUGACAGAAGAGAGGGAGCACACAUGGUUCGUUUCUUGCAUGGCCGCUUAUGCUAGAAAUUCUGUGUGCUUUCUCUCUCUCUGUCACCAGUCUUAA
miR7130	GUUUGGAAUGUGCGAGAUGUGUGCGAGAUGAUACAUCUCGCACAUUUUAAACUU
miR164d	CCGAUCAGGAUGGAGAAGCAGGGCACGUGCAUUACUCACUCAUGUAACUCCACACCCACGUGGCUGCCUCCGAGUGGGUUGUUCAUGUGCCCCUCUUCUCCAUCCUGACCAC
miR164b	UGAGCCAUGCUGGAGAGGCAGGGCACAUGCUAGAUUUACCAGCAAGAUGGUAAGUUUUAGCAUGUGCUCUUCUUCUCCAACUUGGAUUC
miR169e	GGUAAUGUUGUAGCCAAGGAUGACUUGCCUGCAUAUAACUAAUAAUACAAAGAGAAAGAAAGAGAGAGGGGUCGAGGAAACUGUUGUCGAUUGGUUUUUGUAGGCAGUCUCCUUGGCUAAUAUCAAACC
miR169t	UGAGCCAAGAAUGACUUGCCGGCCGACUUUCGACACCUGUCGUUCUCUGGUCGGCGCGGUCUUCUUCGGCUCUUG
miR169h	UCAAGUGAUUCAGCCAAGGAUGACUUGCCGGCAAAACCAUUUAACUCUUUUUUUCUAAUUUCAAUUUUUUUUUUACUUCUCUAUUCUCGAGUUCAGUCGAUUAAAAUUCGAACUUCAAACAUCUAUUGAAGAUAUAUAAUAAUUUAACUAAUUGAAUUACAUUAAGAAUAGUCAACAAGUUGUACUAAAAAAAAUUAAUCGAGGAAAUGUAUGUAUAUAGUAAUGUUUUUUUGAACUUUUAUUUUGUUUACUUUUGGUCGGCAAGGCGUCUUUGGCUAUAUAACUUCC
miR169j	AUUGUUUGAUAGCCAAAAAUGACUUGCCUGCUAAUUCGAUUAGCAAAAGAGAUCUAAAUUUAUUACUUAGAACUUGAAUGAGCUUCAUUUUCAGGCAGUCUUUUUGGCUAAUCUAACAAG
miR1863	GAAUCGAAUCUGAACAAAGGGAGUUCGGGGCGUGGUGGGUUACAGACAACGUGGGUUUGGGGCGUGGUAUUGUGACGGACAUGCGUUUUUUGGGUAUUUGGCCGUCAGGUUGCUAGGGUGUUGAACGACGGACGGCGAACGGUUUUAGGGACGACAAACUGAUGAGUUUUAUGGGGUUUUGUGGGGUUGGAAUGGCAGAUCUGAAAGCGUGGGUUUCGGGUUGGGGACAUGAGUUGAAGGGUUUGCAGCGGACAUGGAAGGAGAAAGGGGCAGCGACGGUGGCUGUGGGAGAAAGGUGGAUGCGGCGGCGACGGUGACUGUGGAGAAAAAGGGGCAGCGGCGGGUCUAAGGUUGGAGGGAGCGACGGCUGAUGCGUGAAGCUUCGACAGGCGUGCGUGG…
miR396b	UUUGUAUUCUUCCACAGCUUUCUUGAACUGCAUCCCUUCCUGAACUCAAUUCGCUCUUAAUUUCCCCUUUCUCGAUCUCUCGAUCGAUCUCAAAGCGUUUUUUGUUCAUCGAUUUUGUUGCGGUUCAAUAAAGCUGUGGGAAGAUACAGUC
miR396a	GGCCAUGUUUUUCCACAGCUUUCUUGAACUUAAAAUUUCUUUGUUCAUUCACCAACUAACUACAUAAUAUCUCAAUUCUAAACAAAGCUUUGAAGCUCAAGAAAGCUGUGGGAAAUCAUGACA
miR395e	UCUUGAGUUCCCUUCCAAGCACUUCAGAAGAAACAACAACCAUUUCUAGUCACAAAAUUUUGUGAUGUGUACUUUACAACUGAAGUGUUUGGGGGAACUCUAGAAGAUAC
miR395c	CUUAGAGUUUCCCUGAACAACUUCACCUAGACAAGAAUUUUUAUAAUGCUUUCUUAGAUUGAAGUGUUUGGGGGAACUCUUGGUGUCAA
miR828	UUGCAAUGUUUCUUGCUCAAAUGAGUAUUCCAAGUCGCACCAGCAAAUGUCAAAAUGCAAACUAAUGCAUAUUUUGGUGCUUGUUUUUGCCAUGCUAAUUUGAGUAAGAAAUGUUGCAA
miR319b	ACAAGGGAGCUCUCUUCAGUCCAGUCCAAGUCAGUUUUCUCGGUUGUUACUUAGCUGCUGACUCGUUGGCUCAAUAACUGAUCAACUGAUAUAUAAGCUUGAACAAUGAUGUGUUUUUGAACCAACGAUGCAGGAGCCAAGUUCAGCCAUGGCUGUCACGUCUUGGACUGAAGGGAGCUCCCUCACCUUCCAC
miR319d	AUGUAGGAGCUCUCUUCGGUUCAUCUCGAGACAGGUGGAAGGUCGAAACGUUGCUGCUCAUUCGUUAGUUCAAUAGCUCAUUAUCCAUCAAAUCUCCAUAAUUUUUAUAUCAAAGUUGUGUGAUGUGCUCCUGAUCUAACGAUGUAGGAGCAAUCUUUGAUCAUCGUUGUCAUGUAUUGGACUGAAGGGAGCUCCUUCACUUUUACU
miR167e	UUAUAUCAGUUCAAGCUGCCAGCAUGAUCUAACCUUAACCUCUCCUAAUUUUUAAUUUUUAAUUUUGUAAAUAUUGAGGUUAAUGAUCAGAUCAUAUGGCAGUUUUACCUGUUAUUG
miR390a	AGAAUCUGUAAAGCUCAGGAGGGAUAGCGCCACCAAAUAUAAGAAAGAUUACCCGAAUAUAUUCAUUUUCGUCGCCCUGCUUUCCGGCGCUAUCUAUCCUGAGUUUCAUGGCUUCU
Novel-miR1	AUAUCAAAUGACUCUUUGUUGACUUUGAAUUCGAGUGAAAUUACCAAAAUACACUUGUGUACACGCUAAAAAGUAAUCUCUUGUUUUCGCUCAAUAGAAAUAAAAAAAAAAGGACAAUAGUGUAGUUUUACACGGUCAUGAAAUCAACAAAAGAGUAUUUGACAUUUAAAAAAAAAGUUGGAUAAUUUUACAUUUCAAAUCCCCUGAAUGAAGGACAAUAGUGUAAUUUCACGCAGUUAUGAAAUCAACAAAAGAGUAUUUGACAUU
Novel-miR2	CCGAAAUGAGCAUUGGGUUUAGAGUUUUGAGAAUAUAUAACAUUCAAGUAUCCAAGGAUAUUUUGGUCAUUUGAAAAUAUCCUUUAUUUUGAAAUUUAAAAAUAAAACCUACAAUCUUGAUCUCGGGCGAGAUGAACCAAGAAAUUCCGUUGAAAUAGUUUUUUUAAAAUUUGAGAAAAAUCUCUAUGUCGAGGUCCAAGUUUCUUUUUUAAAGUGUGCUACAUUCGAAAUGUAAAACUAAAAGUGUGAUAUUUCUA
Novel-miR3	CUUCAAAGUGAAUGUCGAUGUGCCUGUUAUUAGUGGUGAUGUGGAUUUGAUGCUGUUGUUCGUGACUCUUUUGGUGAUACAUUGUUUUACAUGAAAUUUAUCAUAGUUAGGACUUUUUACUUUUUUAAAAAAAUUGUUUUUAUAACAUUAUUGAAAUCUGUCAACAAAAUCGAUAUUUCAAGUAUUUGGAGAAAUAAAAUUAUUGAAAUUUAGAAAGAAAAUUUUGAUAUUUGAAUUUUUUUUAUUGAUGUUUGGAAUAAAGUUUAUUUUUUGACGCUUACCACGAUGAACACUUAACUUGAAAGCACAAUCACUACAAAUCAUUAUUUAAUAUAUUGUAAUAUGACCGUUCAAAAUUAAU
Novel-miR4	GUCAUUAACAAAAGAGAUCAUUUUAGAGUAUCAAGUGAAGUUGGAAAAAUACAAGUAAAAACGAAGAAUCAAUAAAUGUAUUCUCCCUUCCUCCAUCCCUUGGAUUCAUGUUUUUUAGAAUUUCAACUUCUUUUUUUCUUCUCACUGGAUGCAUUAUUCUCAAAGUGGUUUAAAGAAAAAUUUGAGCUCUCUUUUUCCAAUUUCAUUUGAUACUCUAGAACAAUCUCUCUUUUCUCAAUG
Novel-miR5	AAAAACUUUCAUAGUGGAAAGAAAUAUGAGAUUUUUAAUUUAGAGUAAUUGCAAGGAAUUCUCAAAUUGGAGUUCCAUUUUUUAUUAUGUUGCUUAAAAGAUUUUAUUUGAAUUUUUAUUUUAUCAAAUUCGAAUCGGUUUAAUUUGGUUGAUUUAAUUUGAGAUGAGAUUUGAACAUCCUUUUAAUUUUGCCAAAGUACUUUUUUAAUUUAGCCAUAAAUACUUGUGAUGAUUUUUUCAUGAUGUUUACUAUGAAACUACUU
Novel-miR6	GGAAAAAUAUUGAGUGUGUGUGUGUGAGAGAGAGAGGAGAGAUGUCAUUUAAAGAGAGGCUUAGAAACAUAAUCCGAAGAUCCUCUUUUUAUUGUUUGUUAUAAAAAAAGUCUAAAAAGUUUUUUUAUUUCUUCUUAAUAUUGUUAUAAUUUCAUAGAUAUUAGAGUUGGUCAAAUAUAUAAUAUUUCAACUUGUAUUAAAUUUAAACAUUGUCAGAUUCAAGUUGUCAACUUGUAUAAUAUCCAUUUAUACAUAUAUUAAUUAGUGUUUAGUU
Novel-miR7	UGUCAAAAAUGACAAAAUGGACAAACUAUUUACACUUUAUGGCAAAAUCAAGUGCAAUGAGUUUUUGUCGUUUAGAGGUUUUUUCCAUAAAGUGUAAAUAGUUUGUAUUUUUUUAUUAUUCUUGAAA
